# Supplementary material for: Development of a risk predictive score for intraoperative hypothermia in pediatric patients: A retrospective cohort study
Source: PLoS One. 2025 Oct 28;20(10):e0335796. doi: 10.1371/journal.pone.0335796 (PMC12561954; doi:10.1371/journal.pone.0335796)
Supplement: S1 File — (CSV) [file pone.0335796.s004.csv]

SIDSTUDYID	POP	PAT	SEXSEX	AGEYAGEYEA	AGEMAGEMON	BWBODYWEIG	BHHEIGHTCM	WFAWEIGHTF	BSABODYSUR	WBASWEIGHT	ASAASACLAS	ELECELECTI	POBTPREOPE	UDNUNDERLY	UDCUNDERLY	UDRUNDERLY	UDNEUNDERL	UDHUNDERLY	UDEUNDERLY	UDOUNDERLY	UDOSUNDERL	NEWNEWBORN	PCAPCA	SITSITEOPE	TYPTYPESUR	MAGMAGNITU	TYGATYPEAN	TYRARAEPID	TYPAPERIPH	AWAIRWAYMA	ANTIMEDURA	SXTIMEDURA	HTTIMEDURA	DITOTIMEDU	NBTNADIRTE	ROTMROUTET	IDNDRUGFOR	IDHPDRUGFO	IDHTDRUGFO	IDHKDRUGFO	IDNEDRUGFO	IDHMDRUGFO	IDHDDRUGFO	INSESEVOFL	INOINTRAOP	MUSMUSCLER	VOLVOLATIL	TMPTEMPERA	AWMTEMPERA
1	0	1	2	4	2	14.3	104	25-50	0.64	22.3	2	1	36.9	1	2									9	2	2	1	0	0	2	130	100	25	0	36.4	4	2	3.9						3	2	1	1	1	1
2	0	1	2	4	3	17.6	102.5	50-75	0.7	25.12	3	1	36.7	1	1									19	1	2	1	0	0	2	95	70	35	0	36.5	1	2	1.4		1.4					2	1	2	1	2
3	0	1	1	4	8	15.3	106.6	25	0.67	22.8	3	1	36.8	1	1	4								19	1	2	1	0	0	2	265	220	45	0	36.4	1	2	5.2							2	1	2	1	2
4	1	1	1	1	5	14.8	74	75	0.47	22.9	1	1	37.1	0										19	2	3	1	0	0	2	90	45	15	15	35.4	4	2	5.6						3	2	1	1	1	2
5	1	1	1	8	5	22.3	127	25-50	0.89	25	1	1	36.6	0										8	2	2	1	0	0	2	130	105	15	15	35.7	3	2	3.6							2	1	1	1	1
6	0	1	1	11	6	36.6	142	50-75	1.44	25.36	2	1	36.7	1				1						8	2	2	1	0	0	2	110	75	20	0	36	4	2	3.3							2	1	1	1	2
7	0	4	1	1	9	10.6	84	25-50	0.5	21.2	2	1		1							CMPA			2	2	3	1	0	0	3	85	50	15	0	36.4	4	2	2							2	0	1	1	2
8	0	1	2	1	9	8.1	76	<P3	0.41	19.75	3	1	37.4	1			3							8	2	2	1	0	0	3	145	60	15	0	36.6	4	2	11.1							2	1	1	1	2
9	0	1	1	2	8	12.8	90	25-50	0.57	22.4	2	1	37.4	1			1	1						8	2	2	1	0	0	2	85	60	15	0	36	4	2	2.7				0.1			2	1	1	1	2
10	0	1	1	0	8	6.3	69	<P3	0.35	18.5	3	1	36.6	1	1									19	1	2	1	0	0	2	100	80	20	0	36.3	1	2	1.1		0.8					2	1	1	1	2
11	0	1	2	2	4	12.9	90	50-75	0.57	22.6	2	1	37.3	1							choledochal cyst			1	2	1	1	1	0	2	180	105	60	0	36.8	3	2	3.5							2	1	1	1	1
12	0	1	1	1	6	9.4	80	10-25	0.46	20.4	1	1	36.9	1			3							6	2	1	1	0	0	2	495	315	120	0	36.2	2	2	2.6				0.3			2	0	0	1	2
13	0	1	1	0	1	3.5	7	10-25	0.22	15.9	3	1	36.9	1	1							2	43	5	2	1	1	0	0	2	150	120	20	0	36.7	3	4			1.4					2	1	1	1	2
14	1	1	2	0	1	3.4	46	<P3	0.2	17	2	1	37.2	1							gastic volvulus	2	43	2	2	1	1	0	1	2	150	75	45	15	35.5	3	8							8	2	1	1	1	3
15	0	1	2	5	7	19.1	110	50-75	0.76	25	3	2	36.7	1			3							10	2	1	1	0	0	2	135	90	40	0	36.3	3	2	2.6							2	1	1	1	2
16	0	1	1	9	1	20	125	<P3	0.83	24	1	1	37.6	0										8	2	3	1	0	0	2	140	110	30	0	36.3	2	2	6.2							2	1	2	1	2
17	0	1	1	0	8	9.8	71	97	0.43	22.8	2	1	37.3	0										2	2	2	1	1	0	2	180	140	40	0	36.5	3	2	5.1							2	1	1	1	2
18	0	1	1	1	2	8.8	74	10	0.42	20.9	1	1	37	0										2	2	2	1	1	0	2	180	105	25	0	36.1	3	2	5.7							2	1	1	1	1
19	0	1	1	6	4	25.1	117	75-90	0.9	27.8	1	1	36.6	0										8	2	3	1	0	0	2	75	45	15	0	36.3	4	2	2.8							2	1	1	1	2
20	0	1	1	1	3	9.8	78	25-50	0.46	21.3	3	1	37	1	1									19	1	2	1	0	0	2	90	60	15	0	36.5	1	4	0.5		2.5					2	1	1	1	2
21	0	1	2	6	7	15.8	111	<P3	0.7	22.57	3	1	36.8	1	1									19	2	2	1	0	0	2	90	40	20	0	36.2	1	4	0.3		2					2	1	1	1	1
22	0	1	1	7	7	16.6	115	<P3	0.73	22.73	3	1	36.5	1	1		1	3						19	2	2	1	0	0	2	100	200	80	0	37	1	4	0.6		2.4					2	1	1	1	2
23	0	1	1	6	4	19.7	111	25-50	0.78	25.26	2	1	36.5	1							NF1			3	2	2	1	1	0	2	115	75	40	0	36.3	2	2	3							2	1	1	1	2
24	0	1	1	11	8	33	157	25-50	1.18	28	2	1	36.8	1				1			allergy			3	2	2	1	0	1	2	135	60	45	0	36.2	2	2	4.5							2	1	1	1	2
25	0	1	2	0	3	2	46	<P3	0.16	12.5	2	1	37.1	1				1						8	2	2	1	0	0	2	205	150	25	0	36.4	3	2	3							2	1	1	1	1
26	0	1	1	2	4	11.3	93	10-25	0.54	20.9	2	1	36.7	0										8	2	3	1	0	0	2	90	60	25	0	36.2	3	2	5.3							2	1	1	1	2
27	0	1	1	5	9	18	113	25-50	0.75	24	1	1	36.8	0										8	2	3	1	0	0	2	130	90	20	0	37	3	2	5							2	1	1	1	2
28	0	1	1	7	0	22.2	121.5	50-75	0.87	25.5	3	1	37	1		4		1						7	2	2	1	0	0	2	120	100	20	0	36.2	4	2	2.7							2	1	1	1	2
29	0	1	2	1	1	8.4	74.5	<P3	0.42	20	2	1	37.8	1				3			delay development			7	2	2	1	0	0	2	65	45	20	0	36.3	4	2	2.4							2	1	1	1	2
30	0	1	2	2	1	9	81.5	<P3	0.45	20	2	1	36.6	0										3	2	2	1	1	0	2	140	115	35	0	36	3	2	3.9							2	1	1	1	2
31	0	1	1	7	3	16.2	102	<P3	0.68	23.8	2	2	37.8	1			1							4	2	3	1	0	0	2	80	25	50	0	36	3	2	3							2	1	1	1	2
32	1	1	2	9	5	30	136	25-50	1.06	28.3	2	1	36.6	1				1						3	2	2	1	0	1	3	230	170	55	135	35	2	2	2		0.3					2	0	1	1	2
33	0	1	1	0	3	5.1	59	25-50	0.29	17.5	2	1	37.4	1				1						2	2	2	1	1	0	2	150	100	40	0	36.8	3	2	4							2	1	1	1	2
34	0	4	2	2	6	13	92	50	0.58	22.4	1	1		0										2	2	2	1	0	1	3	95	45	40	0	36.3	2	8							8	2	0	1	1	2
35	0	1	1	3	5	12.8	93	10-25	0.58	22.07	1	1	36.9	0										2	2	2	1	1	0	2	115	50	50	0	37.1	2	8	1.6						8	2	1	1	1	2
36	0	4	1	6	10	17.8	119	10	0.77	23.1	2	1		1				1						8	2	2	1	0	0	3	150	125	15	0	36.6	4	8	1.1						8	2	0	1	1	2
37	0	1	2	2	0	8	74	<P3	0.4	20	2	1	36.5	1			3				delay development			7	2	2	1	0	0	2	160	120	25	0	36.2	2	8							8	2	1	1	1	2
38	0	1	2	1	2	11	83	75-90	0.5	22	2	1	37	1		2								2	2	2	1	0	1	2	155	110	40	0	36.7	3	2	5.4							2	1	1	1	1
39	0	1	2	2	11	12.6	91.5	25-50	0.57	22.1	2	1	37.6	1			3	1			CP			7	2	3	1	0	0	2	75	55	20	0	36.6	4	2	4							2	1	1	1	2
41	0	1	1	1	1	1.7	44	<P3	0.14	12.14	3	2	36.9	0								1	35	8	2	3	1	0	0	2	230	190	25	0	36	3	8							2	2	1	1	1	1
42	1	1	1	1	2	11.4	72	50-75	0.48	23.75	3	1	37	1							vactrel			5	2	1	1	1	0	2	765	640	125	30	35.8	1	2	2							2	1	1	1	3
43	0	1	2	2	7	8.3	78.5	<P3	0.43	19.3	3	1	37.2	1			3				delay develop. klippel fiel syndrome			7	2	2	1	0	0	2	260	135	125	0	36.6	4	3		8.5						2	0	0	1	2
44	1	1	1	1	2	9.5	73	25-50	0.44	21.59	1	1	36.9	0										4	2	3	1	0	0	3	65	40	25	60	35.7	2	3		7.4						0	0	1	1	2
45	0	1	1	0	0	3.4	52	25-75	0.07	48.57	3	2	37.1	1							cystic hygroma	2	40	7	2	3	1	0	0	2	75	60	15	0	37.6	4	8							8	2	0	1	1	1
46	0	1	1	7	11	24	122	50-75	0.9	21.6	1	2	36.9	0										3	2	2	1	0	0	3	105	90	15	0	36.3	2	2	3.2							2	1	1	1	2
47	0	1	1	2	11	10.5	124	<P3	0.6	17.5	3	2	37.6	1	1									4	2	3	1	0	0	2	75	50	25	0	36.3	3	4	2.8		2.3					2	1	1	1	1
48	0	1	1	0	0	2.8	47	10	0.19	14.7	4	2	37.4	1	1	5					on ventilator	2	38	1	2	2	1	0	0	2	95	60	35	0	36.8	3	6					0.1			2	1	1	1	1
49	0	1	1	0	7	5.6	64	<P3	0.32	17.5	2	1	36.6	1							malnutrition			19	2	3	1	0	0	2	90	80	10	0	36.6	2	2	3.6							2	1	1	1	2
50	1	1	1	0	0	3.9	58	90	0.25	15.6	4	2	35.5	1		5		1			on ventilator	2	42	5	2	2	1	0	0	2	105	85	10	60	34.8	2	6					0.1			2	1	1	1	1
51	0	1	1	5	3	14.7	103	<P3	0.65	22.6	2	1	37.1	1			1							7	2	2	1	0	0	2	80	40	15	0	36.7	4	8							3	2	1	1	1	2
52	0	1	1	0	1	3.4	51	10-25	0.22	15.5	3	2	37	1	1			3			on ventilator			5	2	2	1	0	0	2	60	45	15	0	36.6	3	4			0.6					2	1	1	1	1
53	1	1	2	10	10	35.4	139	10-25	1.17	30.28	2	1	36.9	0										3	2	3	1	0	0	2	105	75	20	45	35.8	2	2	1.7							2	1	1	1	2
54	0	1	1	2	1	12	89	25-50	0.54	22.03	1	1	37	0										8	2	3	1	0	0	2	175	150	25	0	36.5	4	2	5							2	1	1	1	2
55	0	1	2	4	8	12.6	95	<P3	0.57	21.85	1	1	36.6	0										3	2	3	1	0	0	3	45	15	30	0	37	4	6					0.1		4	2	0	1	1	2
56	0	1	1	11	8	19.2	139	<P3	0.86	22.3	1	1	36.8	0										3	2	3	1	1	0	3	115	30	85	0	36.2	2	2	6.3							2	0	0	1	2
57	0	1	2	9	3	23.2	119.5	10-25	0.88	26.44	3	1	37.1			1		1			hirschprung, short bowel syndrome			8	2	3	1	0	0	2	125	95	30	0	37.1	3	8							4	2	1	1	1	2
58	0	1	1	4	1	13.4	95	3-10	0.6	22.5	2	1	36.5	1		5					mild osa , hx pulmonary tb			7	2	2	1	0	0	2	90	65	25	0	36.6	4	3		6						2	1	1	1	2
59	1	1	1	0	1	2.1	43.5	<P3	0.16	13.2	4	2	36.4	1	1	5					on inotrope,severe PHT	2	42	5	2	1	1	0	0	2	125	105	20	15	35.9	3	8							1	2	1	1	1	2
60	1	1	2	11	3	22	120	<P3	0.85	25.7	2	1	36.6	1				1						3	2	1	1	0	0	2	275	15	260	135	35.3	2	2	3.2							2	1	1	1	2
61	1	1	1	0	1	1.9	43.5	<P3	0.15	12.54	3	1	37.3	0								1	37	8	2	3	1	0	0	2	90	60	30	60	35	3	3	2.6							2	1	1	1	2
62	0	1	2	5	7	18.6	105	50-75	0.73	25.25	3	1	36.7	1	1		3				autistic, delay development			19	2	3	1	0	0	2	220	35	185	0	36.5	1	2	7		0.3					2	1	1	1	1
63	0	1	1	1	6	5.6	72	<P3	0.33	16.73	3	1	37.1	1	1			1			down syndrome			19	1	1	1	0	0	2	115	90	25	0	36.1	1	2	7.1							2	1	1	1	2
64	0	1	2	0	0	2.6	46	<P3	0.18	14.26	4	2	37.7	1	1						on inotrope	2	42	5	2	1	1	0	0	2	110	100	10	0	36.1	3	8							0.2	2	1	1	1	1
65	0	1	2	6	92	29	114	90-97	0.96	30.26	2	1	37	1				1			Obesity			2	2	1	1	0	1	2	180	145	35	0	37.1	3	2	1.7							2	1	1	1	2
66	0	1	2	2	3	11.7	90	25-50	0.54	21.63	2	1	37.1	1				1						8	2	3	1	0	0	3	100	75	25	0	36.5	4	8	1.7						8	2	0	1	1	2
67	0	1	1	7	8	27.7	120	50-75	0.96	28.8	1	1	36.7	0										8	2	3	1	0	0	3	70	55	15	0	37.3	4	2	1							2	1	1	1	2
68	1	1	2	0	2	3.2	49	<P3	0.2	15.3	2	1	36.9	1				1				3	40	8	2	3	1	0	0	2	185	175	10	30	35.6	3	2	1.9							2	1	1	1	1
69	1	4	1	4	11	17.8	105	50	0.72	24.7	1	1	36.5	0										2	2	2	1	1	0	2	185	140	45	60	35.8	2	2	5.6							2	1	1	1	2
70	0	1	1	0	7	6.8	65	10-25	0.35	19.4	2	1	37.1		1			1						2	2	2	1	1	0	2	135	105	30	0	36.8	2	8							4	2	1	1	1	2
71	0	1	1	1	1	7.6	70.5	<P3	0.38	19.7	2	1	37.2	0										2	2	2	1	1	0	2	160	115	45	0	36.5	3	3		6.5						2	1	1	1	2
72	0	1	1	11	1	29.4	134	25-50	1.04	28.1	2	1	36.6	1							anorectal malformation			2	2	2	1	0	0	2	285	245	40	0	36.6	2	2	4							2	1	1	1	2
73	0	4	1	1	1	8.3	71	3-10	0.4	20.5	1	1	36.5	0										2	2	2	1	1	0	2	55	30	25	0	37.1	3	8							8	2	1	1	1	2
74	0	1	2	3	11	8.2	91	<P3	0.4	18	3	1	37.1	1		1		1			dandy walker			1	2	2	1	0	0	2	60	30	15	0	36.8	2	2	3.6							2	1	1	1	2
75	0	1	1	2	1	10.3	82	3-10	0.48	21.26	3	1	36.8	1		5		1			wiscott aldrich			2	2	2	1	0	0	2	125	110	15	0	37.2	3	2	2.8							2	1	1	1	2
76	0	1	1	0	8	10.5	72	>97	0.46	22.9	2	1	37	1							allergy			2	2	2	1	1	0	2	140	110	30	0	36.5	3	3		6.6						2	1	1	1	1
0	1	1	1	5	10	17.8	108.5	25-50	0.73	24.3	2	1	36.7	1		5								3	2	2	1	0	0	2	100	55	45	15	35.9	3	2	4.4							2	1	1	1	2
78	0	1	2	0	1	3.8	50	50	0.23	16.5	3	1	37	1	1			1			omphalocele	2	45	1	2	1	1	0	0	2	170	95	35	0	36.1	3	2	2.6							2	1	1	1	2
79	0	1	1	0	2	2.7	47	3	0.19	14.38	3	2	37	1	1						midgut volvulus	2	37	2	2	1	1	0	0	2	125	50	50	0	36	3	4			1.1		0.1			2	1	1	1	1
80	0	1	1	0	0	2	4.5	<P3	0.16	12.65	3	2	37	1		5					gastrochisis	2	39	2	2	2	1	0	0	2	75	45	30	0	36.3	3	8							2.5	2	1	1	1	1
81	0	1	1	2	3	11.8	87	25	0.53	22.1	2	1	37.4	1		3								7	2	3	1	0	0	2	70	45	15	0	36.8	4	8							8	2	1	1	1	2
82	0	1	1	3	4	16.3	103	50-75	0.69	24.08	2	1	37	1		4								7	2	2	1	0	0	2	125	75	30	0	36.3	4	2	1.2							2	1	1	1	2
83	0	2	1	4	5	16	77	25-50	0.58	27.35	2	1	36.6	1	1			1			laryngeal papilloma			7	2	3	1	0	0	2	60	15	15	0	36.7	4	2	5						2	2	1	1	0	0
84	0	1	1	2	3	10.5	85	3-10	0.49	21.08	2	1	37.4	1				1						3	2	3	1	0	0	2	80	55	25	0	36.5	3	2	5.7							2	1	1	1	2
85	0	1	1	0	0	2	45	<P3	0.16	12.65	3	2	37.1	1							TEfistula	1	33	1	2	2	1	0	0	2	125	75	35	0	36.9	4	8							3	2	1	1	1	1
86	0	1	2	6	1	30.5	115	>97	0.94	30.9	2	1	36.7	0										7	2	2	1	0	0	2	105	90	15	0	36.5	4	2	2							2	1	1	1	2
87	0	1	1	0	10	6.4	68	<P3	0.35	18.4	3	1	36.5	1	1			1						19	1	2	1	0	0	2	100	70	30	0	37.5	1	4			1.8					2	1	1	1	1
88	0	1	1	6	9	39.1	125	>97	1.17	35.6	3	2	37.4	1		2		1			morbid obesity			9	2	2	1	0	0	2	275	225	25	0	37.1	3	3		5.1						2	1	1	0	0
89	0	1	2	6	7	32	130	90-97	1.07	29.76	2	2	37	0										3	2	2	1	0	0	2	115	15	100	0	36.5	2	2	2.6							2	1	1	1	2
90	0	1	2	6	11	14.3	110	<P3	0.66	21.6	3	1	36.5	1	1									19	2	2	1	0	0	2	60	45	15	0	36.7	1	4			2.1					2	1	1	1	1
91	0	1	1	0	1	3.2	49	<P3	0.2	15.3	2	1	36.6	1				1				2	41	2	2	2	1	0	0	2	100	80	20	0	36.7	3	2	2							2	1	1	1	2
92	1	1	2	1	2	7.6	74	<P3	0.4	18.7	2	1	36.6	1			3				spastic cp			2	2	2	1	1	0	2	170	125	45	150	35.3	3	2	10.5							2	1	1	1	2
93	1	1	2	4	2	20.1	108	90-97	0.78	25.9	1	1	37	0										3	2	2	1	1	0	3	70	25	45	30	35.9	2	2	5							2	0	1	1	2
94	0	1	1	7	8	16.3	99	<P3	0.7	23.3	2	1	37.1	1							retinoblastoma			8	2	3	1	0	0	2	130	50	60	0	36.3	3	2	2.5				0.1			2	1	1	1	2
95	0	1	1	10	5	37	140	50-75	1.2	30.85	2	1	36.9	1		5				1	osteosarcoma			5	2	1	1	1	0	2	170	115	55	0	36	2	2	4				0			2	1	1	1	2
96	1	1	1	3	2	12.5	85	10-25	0.54	23	1	1	36.4	0										3	2	1	1	0	1	3	0	65	15	30	35.4	2	2	4.8							2	0	1	1	2
97	1	1	2	2	11	12.4	89	25-50	0.55	22.4	2	1	37	0										8	2	3	1	0	0	3	125	80	45	30	35.7	3	2	6.5							2	1	1	1	2
98	0	1	1	6	1	9.5	84	<P3	0.48	20.14	3	1	37.4	1							osteogenesis imperfecta			3	2	2	1	0	0	2	150	70	50	0	36.3	2	2	5.3							2	0	1	1	2
99	0	1	1	4	7	14	96	<P3	0.61	22.91	2	1	36.1	1				1						3	2	2	1	1	0	3	100	65	35	0	36.3	2	2	7.1							2	0	1	1	2
100	0	1	1	0	3	3	54	<P3	0.21	14.14	3	2	38.4	1	1									5	2	1	1	0	0	2	135	90	45	0	37.7	3	6					0.1			2	1	1	1	1
101	0	1	2	0	1	2.1	43	<P3	0.16	13.12	3	1	36.8	0								1	40	8	2	2	1	0	0	2	220	180	40	0	36.1	4	3		7.5						2	1	1	1	1
102	1	1	2	0	0	3.1	48.5	3-10	0.2	15.5	3	1	36.8	1	1							2	40	5	2	1	1	0	0	2	190	140	50	90	35.7	2	4	1		1					2	1	1	1	1
103	0	1	1	0	4	5.5	58	<P3	0.29	18.96	3	1	37	1				1						2	2	2	1	1	0	2	185	135	50	0	36.2	3	2	2.7							2	1	1	1	1
104	0	1	1	10	5	53.9	137	>97	1.43	37.96	2	1	36.9	1				1						3	2	2	1	0	1	3	115	80	35	0	36.5	2	2	2.6							2	0	1	1	2
105	0	1	2	0	10	9.2	90	25-50	0.48	19.16	2	1	36.6	1				1						7	2	2	1	0	0	2	90	70	20	0	36.9	3	2	3.8							2	1	1	1	2
106	0	1	1	10	7	53	143	97	1.45	36.55	2	1	37.3	0										8	2	2	1	0	0	2	120	85	35	0	36.8	2	2	2.6							2	1	1	1	2
107	0	1	1	2	10	9.7	83.5	<P3	0.47	20.63	3	1	37.4	1	1									19	1	2	1	0	0	2	105	60	30	0	36.6	1	4	1.1		0.6					2	1	2	1	1
108	0	1	1	3	2	12.3	90	10-25	0.55	22.36	3	1	36.5	1	1									19	1	2	1	0	0	2	125	110	15	0	36.3	1	4	0.8		1.2					2	1	2	1	1
109	0	1	1	4	6	9.6	91	<P3	0.49	19.59	2	1	36.9	1							malnutrition			19	2	2	1	0	0	2	370	350	20	0	36.8	2	2	4.2							2	1	1	1	1
110	0	1	2	7	11	28.1	138.5	75-90	1.03	27.28	3	1	36.8	1	1			1						19	1	2	1	0	0	2	130	90	15	0	36.8	1	2	3.2							2	1	2	1	2
111	1	1	2	3	10	13.6	100	10-25	0.61	22.29	1	1	36.5	0										8	2	2	1	0	0	2	60	40	15	30	35.8	4	8							8	2	1	1	1	2
112	1	1	1	9	0	44	137	>97	1.29	34.1	2	1	36.5	1				1			jaundice, obesity			19	2	2	1	0	0	2	125	105	20	120	35.7	4	0	2.3							2	1	1	1	2
113	0	1	1	7	2	17.4	103	<P3	0.7	24.85	2	1	36.8	1			3							8	2	2	1	0	0	2	145	110	35	0	36.4	3	2	1.5							2	1	1	1	2
114	0	2	2	2	11	12.4	86	10-25	0.54	22.96	2	1	36.7	0										8	2	2	1	0	0	2	95	70	25	0	36.5	4	8							8	2	1	1	1	2
115	0	1	1	3	2	10.5	91	<P3	0.51	20.58	3	1	36.6	1	1									19	2	2	1	0	0	2	75	35	35	0	36	3	4			1.4					2	1	2	1	1
116	0	1	2	0	4	7.8	63	>97	0.36	21.66	3	1	37.6	1				1						10	2	1	1	0	0	2	150	90	50	0	36.5	4	2	2.5							2	1	1	1	1
117	0	1	1	8	2	32	132	90-97	1.08	29.62	1	1	37.1	0										8	2	2	1	0	0	2	115	75	25	0	36.4	4	8							8	2	1	1	1	2
118	0	1	2	1	4	14.8	77	>97	0.56	26.42	2	1	36.9	1							obesity			8	2	2	1	0	0	2	200	180	20	0	36.6	4	2	3.4							2	1	1	1	2
119	0	1	1	1	9	10	81	10-25	0.47	21.27	2	1	36.5	1		5					on portex			7	2	2	1	0	0	2	65	40	10	0	36	4	2	4							2	1	0	1	2
120	0	4	1	5	6	15.5	108	3	0.68	22.79	2	1	36.6	1				1						2	2	2	1	1	0	3	75	50	25	0	36.1	2	8							8	2	0	1	1	1
121	1	1	1	9	0	46.5	137	>97	1.33	34.96	2	1	36.5	1							hypoNa jaundice obesity			19	2	2	1	0	0	2	125	105	20	105	35.7	4	2	2.3							2	1	1	1	2
121	1	1	2	0	1	1.6	40	<P3	0.13	12.3	3	2	36.8	1				1				4	35	8	2	2	1	0	0	2	285	255	30	60	35.6	3	2	1.9							2	1	1	1	1
123	0	1	1	0	4	5.7	58	<P3	0.3	19	3	1	36.9	1				1						2	2	2	1	0	0	2	40	10	15	0	36.3	4	3		12						2	0	1	1	1
124	0	1	1	10	9	18	124	<P3	0.78	23.07	3	1	36.9	1	1									19	1	2	1	0	0	2	65	50	15	0	36.3	1	4	2.2		1.1					2	1	1	1	1
125	0	1	2	6	9	20.1	115.5	25-50	0.8	25.12	3	1	36.7	1	1									19	1	2	1	0	0	2	100	70	15	0	36.7	1	4	1		1					2	1	1	1	2
126	0	1	1	6	1	20.5	118	50-75	0.81	24.69	1	1	36.6	0										8	2	2	1	0	0	3	30	10	10	0	36.6	4	2	4							2	0	1	1	2
127	0	1	1	1	10	11	89	50-75	0.52	21.15	1	1	36	0										3	2	2	1	1	0	2	300	245	55	0	36.5	2	2	1.8							2	1	1	1	1
128	0	1	1	6	1	21.4	117	50-75	0.83	25.78	1	1	36.7	0										8	2	2	1	0	0	2	120	90	20	0	36.8	3	2	2.8							2	1	1	1	2
129	1	1	1	2	1	10	89	<P3	0.49	20.4	2	1	37.1	1				1						3	2	2	1	0	0	3	145	115	30	30	35.7	4	2	4							2	0	1	1	2
130	0	1	1	6	0	22	110	75-90	0.82	26.86	2	1	36.8	1			3	1	2					3	2	2	1	1	0	2	80	20	45	0	36.2	3	2	2.3							2	1	1	1	2
131	0	1	2	3	11	16.7	105	50-75	0.69	24.2	1	1	36.7	0										8	2	2	1	0	0	3	65	45	15	0	36.4	2	2	3.6							2	0	1	1	2
132	0	1	1	4	1	17.4	101	50-75	0.69	25.21	2	1	36.8	1		4								8	2	2	1	0	0	2	115	85	20	0	36.8	3	2	1.1							2	1	1	1	2
133	0	1	1	0	4	4.3	55.5	<P3	0.25	17.2	3	1	37.1	1				1				3	47	8	2	2	1	0	0	2	150	135	15	0	36.2	3	2	4.7							2	1	1	1	1
134	0	1	2	0	1	2.9	47.5	<P3	0.19	14.73	2	1	36.7	1				1				3	36	8	2	2	1	0	0	2	105	90	15	0	36.4	3	2	1.7							2	1	1	1	2
135	0	1	1	2	0	9.8	81.5	3	0.47	20.85	3	2	37.6	1	1									5	2	1	1	0	0	2	180	120	60	0	37	2	4			2					2	1	1	1	1
136	0	1	1	7	3	22	123	50	0.86	25.58	1	1	36.6	0										3	2	2	1	1	0	2	85	30	35	0	36.6	3	2	2.7							2	1	1	1	2
137	1	1	2	7	8	29.3	123	90-97	1	29.3	2	1	36.1	0										7	2	2	1	0	0	2	135	90	25	120	35.5	4	2	2.8							2	1	1	1	1
138	0	1	1	1	1	11	78	75-90	0.48	22.91	2	1	36.2	1				1						8	2	2	1	0	0	2	55	25	20	0	36	4	8							4	2	1	1	1	2
139	0	1	1	8	11	30	130	50-75	1.04	28.84	3	2	37.9	1		5		1						3	2	1	1	0	0	2	300	265	35	0	36.3	3	2	2							2	1	1	1	3
140	0	1	1	4	0	16.4	102	50-75	0.68	24.11	1	1	37.2	0										9	2	3	1	0	0	2	105	70	35	0	37	2	2	1.8							2	1	1	1	2
141	0	1	1	5	7	15.4	100	<P3	0.65	23.69	3	1	36.6	1				1						2	2	1	1	1	0	2	635	600	35	0	36	2	2	3.9							2	1	1	1	3
142	0	1	2	2	8	12.8	89.5	50	0.56	22.85	3	1	36.6	1	1									19	1	2	1	0	0	2	115	40	10	0	36.6	1	2	2.3							2	1	1	1	1
143	0	1	1	4	11	32.9	115	>97	1.02	32.25	2	1	37.2	1				1						2	2	2	1	0	1	2	100	60	40	0	36.3	2	2	2.4							2	0	1	1	1
144	0	1	2	1	3	7.4	72	<P3	0.38	19.47	3	1	36.6	1	1			1			down			19	2	2	1	0	0	2	115	60	15	0	36.3	1	2	4							2	1	2	1	1
145	1	1	1	2	0	9.3	80	<P3	0.45	20.66	2	1	36.8	1			3				GDD microcephaly			8	2	2	1	0	0	2	120	80	20	120	35.3	4	2	4.4							2	1	1	1	2
146	0	1	2	2	9	16.9	94	90-97	0.66	25.6	2	1	36.8	1							overweight			8	2	2	1	0	0	2	135	105	30	0	36.6	4	2	3							2	1	1	1	2
147	1	1	2	4	0	18.7	110	75-90	0.75	24.93	1	1	36.6	0										8	2	2	1	0	0	2	105	85	20	30	35	4	2	2.7							2	1	1	1	2
148	0	1	1	8	5	22.4	128	10-25	0.89	25.16	1	1	36.6	0										8	2	2	1	0	0	2	115	90	25	0	36.9	4	2	3.5							2	1	1	1	2
149	0	1	2	3	3	14.7	95	50-75	0.62	23.7	3	1	36.7	1			3							2	2	2	1	0	0	2	85	30	45	0	36.8	2	2	2							2	1	1	1	1
150	0	1	1	7	6	21.6	124	25-50	0.86	25.11	2	1	36.8	0							allergy			9	2	2	1	0	0	2	80	55	25	0	36	2	2	2.3							2	1	1	1	2
151	0	1	1	0	11	10	74	50-75	0.45	22.22	2	1	36.5	1		4								2	2	2	1	0	1	2	110	45	35	0	36.7	3	2	5							2	0	1	1	1
152	0	1	1	6	6	20	115	25-50	0.79	25.31	2	1	36	1		4								3	2	2	1	0	1	2	145	80	45	0	36.4	3	8							8	2	1	1	1	2
153	1	4	1	2	1	12	90	25-50	0.54	22.22	1	1	36.2	0										2	2	2	1	1	0	3	80	55	25	30	35.9	2	2	3.3							2	0	1	1	1
154	0	1	1	0	1	3.5	51	10	0.22	15.9	4	2	37.9	1	1	5					on ventilator	2	43	19	1	2	1	0	0	2	125	80	45	0	36.5	1	4	0.8		1.4					2	1	2	1	1
155	1	1	1	5	0	18.9	112	50	0.76	24.86	2	1	36.6	1				1						7	2	2	1	0	0	2	80	65	15	45	35.7	4	2	3.2							2	1	1	1	2
156	0	1	1	0	3	2.3	49	<P3	0.17	13.52	3	2	37.2	1				1			preterm	4	39	8	2	2	1	0	0	2	230	200	30	0	36.5	3	8							8	2	1	1	1	1
157	0	1	1	0	1	4	50	75-90	0.23	17.39	4	2	37	1	1	5		1				2	43	5	2	1	1	0	0	2	135	115	20	0	36.2	2	1								2	1	0	1	1
158	1	1	1	9	2	21.9	122	3-10	0.74	29.59	2	2	36.9	1				1						8	2	2	1	0	0	2	125	90	25	30	35.9	4	2	4.1							2	1	1	1	2
159	0	1	2	3	5	10.4	88	<P3	0.5	20.8	3	1	37.4	1	1						malnutrition			19	1	2	1	0	0	2	75	55	10	0	36.8	1	2	1		1					2	1	1	1	1
160	0	1	1	2	2	11	90	10	0.52	21.15	1	1	36.2	0										3	2	2	1	1	0	2	55	15	30	0	36.5	3	2	6.4							2	1	1	1	2
161	0	1	1	5	1	17.1	107	25-50	0.71	24.08	1	1	36.5	0										8	2	2	1	0	0	2	85	55	30	0	37	3	2	3.5							2	1	1	1	2
162	0	1	2	9	8	36.9	137	50-75	10.6	28.3	1	1	36.5	0										3	2	2	1	0	0	2	140	110	30	0	36.8	3	2	3.3							2	1	1	1	2
163	0	1	1	11	4	63.7	149	>97	1.62	39.32	2	1	37.1	0										3	2	2	1	0	0	2	220	185	35	0	36.9	3	2	2.2							2	1	1	1	2
164	0	4	1	11	6	27.8	132	10-25	1	27.8	2	1	36.8	1		4								8	2	2	1	0	0	3	25	5	15	0	36	4	2	2.1							2	0	1	1	2
165	1	1	1	0	1	3.1	51	3	0.22	15.45	3	1	36.9	1	1							2	43	19	1	2	1	0	0	2	170	135	35	60	35.5	1	2	2.8		0.7					2	1	1	1	1
166	0	1	1	1	6	9.3	74	3-10	0.43	21.62	2	1	37	1			1				delay development			8	2	2	1	0	0	2	115	80	35	0	37.5	4	3		8.6						2	1	1	1	2
167	0	1	2	1	8	9.3	84	10	0.46	20.21	3	1	36.8	1	1		3							8	2	2	1	0	0	2	125	90	30	0	36.8	3	3		7.5						2	1	1	1	2
168	1	1	1	0	9	9.6	71	75	0.43	22.32	1	1	36.9	0										7	2	2	1	0	0	2	95	70	25	60	35.3	4	2	3.1							2	1	1	1	2
169	0	1	2	1	2	9	74	25-50	0.43	20.93	2	1	36.5	1			3							6	2	1	1	0	0	2	495	430	65	0	36.4	3	2	3.3							2	1	1	1	1
170	1	4	1	4	3	14.5	99	25	0.63	22.3	2	1	37.9	1				1						8	2	2	1	0	0	3	55	35	15	55	35.7	4	2	0.7							2	0	1	1	2
171	0	1	1	0	1	3.4	47	3	0.21	16.19	3	1	36.8	1	1	5		1				2	40	2	2	1	1	0	0	2	435	385	50	0	36.5	3	4			1.4					2	1	1	1	1
172	0	1	1	1	10	10.5	78	10-25	0.47	22.34	2	1	37	1	1	3		1						2	2	2	1	1	0	2	105	70	25	0	36.5	2	2	4							2	1	1	1	1
173	1	2	1	3	11	16.2	103	50	0.68	23.82	1	1	36.3	0										2	2	2	1	1	0	2	140	85	55	90	34.6	2	2	1.9							2	1	1	1	1
174	0	1	1	6	0	19.7	113	25-50	0.78	25.25	1	1	36.6	0										2	2	2	1	1	0	2	150	90	35	0	36.4	3	2	5							2	1	1	1	1
175	1	1	1	0	1	2.6	46	3-10	0.18	14.73	3	1	37	1	1						abnormal LFT	2	40	19	1	2	1	0	0	2	155	115	20	120	35.5	1	4	1.1		1					2	1	1	1	1
176	0	1	2	10	6	26	133	3-10	0.98	26.53	3	1	36.5	1			3							10	2	1	1	0	1	2	405	345	60	0	36.6	1		3.1							2	1	1	1	2
176	0	1	2	4	0	12.8	99	3-10	0.59	21.69	3	1	37.4	1	1									3	2	2	1	0	1	2	185	90	75	0	37.2	2	4			2.3					2	1	1	1	2
177	0	1	2	1	6	11	80	50	0.49	22.44	1	1	36.6	0										3	2	2	1	0	0	2	130	75	40	0	36.2	3	2	2.7							2	1	1	1	2
179	0	1	1	6	11	21.7	120	25-50	0.85	25.52	1	1	36.8	0										8	2	2	1	0	0	2	95	60	35	0	36.9	3	2	4.5							2	1	1	1	2
180	1	1	2	0	0	1.7	39	<P3	0.13	13.07	3	2	37.6	1	1	5					on ventilator	1	34	2	2	1	1	0	0	2	225	145	75	60	35.7	3	6					0.1			2	1	1	1	1
181	0	1	1	6	2	16	109	3	0.69	23.18	2	1	36.6	1		1		1						2	2	2	1	0	1	2	85	45	35	0	36.6	2	2	3.8							2	1	1	1	1
182	0	1	2	0	3	5.5	61	10	0.3	18.33	2	1	37.3	1				1						9	2	2	1	0	0	2	140	120	20	0	36	4	3		7.3						2	1	1	1	1
183	0	1	1	9	1	23.4	119	10-25	0.87	26.89	2	1	36.7	1				1						8	2	2	1	0	0	2	125	100	15	0	37	3	3		4.3						2	1	1	1	2
184	0	1	2	8	6	30.4	136	75-90	1.07	28.47	1	1	36.9	0										8	2	2	1	0	0	2	75	50	15	0	36.8	3	3		6.5						2	1	1	1	2
185	0	1	1	8	11	25.5	129	25-50	0.95	26.84	3	1	36.7	1	1									19	1	2	1	0	0	2	95	60	20	0	36.8	1	4			0.8					2	1	2	1	1
186	0	1	2	0	10	7.7	71	10-25	0.38	20.26	2	1	37	0										8	2	2	1	0	0	3	60	35	20	0	36.3	4	2	5.2							2	0	1	1	2
187	0	1	2	4	9	26.9	113.5	>97	0.92	29.23	3	1	36.3	1	1									19	2	2	1	0	0	2	135	115	20	0	36.8	1	2	1.9							2	1	2	1	1
188	0	1	1	0	1	4	50	75-90	0.23	17.39	4	2	37	1	1	5		1				2	43	5	2	2	1	0	0	2	110	95	15	0	36.1	2	1								2	1	0	1	1
189	0	4	1	6	8	21.3	117	50	0.83	25.66	2	1	36.6	1		4		1						2	2	2	1	0	0	3	65	35	30	0	36.2	2	2	2.3							2	0	1	1	1
190	0	1	2	9	0	18	115	<P3	0.75	24	2	1	36.6	0										2	2	2	1	0	0	2	75	55	20	0	36	3	2	3.3							2	1	1	1	1
191	0	1	1	3	1	13.6	100	50-75	0.61	22.29	2	1	37.1	1				1						4	2	3	1	0	0	2	95	50	30	0	36.1	4	2	3.3							2	1	1	1	2
192	0	1	2	1	10	10.9	81	25-50	0.49	22.24	2	1	37	1							severe malnutrition, abnormal LFT			2	2	1	1	1	0	2	165	115	50	0	36.1	3	2	4							2	1	1	1	3
193	0	1	1	0	5	8.7	68.5	90	0.4	21.75	3	1	36.8	1							preterm			8	2	2	1	0	0	2	100	50	40	0	36.7	3	2	3.5							2	1	1	1	2
194	0	1	2	9	11	25.1	128	10-25	0.94	26.76	1	1	36.6	0										4	2	3	1	0	0	2	65	30	25	0	37	3	3		6						2	1	1	1	2
195	0	1	1	6	0	26	111	90-97	0.89	28.8	2	1	36.6	1							obesity			9	2	2	1	0	0	2	90	55	35	0	36.4	3	3		5.8						2	1	1	1	2
196	0	1	1	8	11	30	140	50-75	1.08	27.77	3	1	37.9	1		5								3	2	2	1	0	1	2	85	65	20	0	36.5	2	2	2							2	1	1	1	2
197	1	1	2	0	2	0.9	35	<P3	0.09	9.7	3	2	37.6	1		5	3	1				4	34	8	2	2	1	0	0	2	285	260	20	240	35.5	3	6					0.2			2	0	0	1	1
1980	0	1	1	6	8	18	120	10-25	0.77	23.37	2	2	36.8	1							osteogenesis imperfecta			3	2	2	1	0	0	2	135	100	50	0	36.2	2	2	3.3							2	1	1	1	2
199	0	1	1	2	4	10.9	79.5	3-10	0.34	32.05	3	1	36.5	1		5		1			ascites, budd-chiari syndrome			19	2	3	1	0	0	2	50	35	10	0	36.7	5	2	2.8							2	1	1	0	0
200	0	1	2	4	1	15	105	25-50	0.66	22.72	3	1	36.5	1	1									19	1	2	1	0	0	2	95	80	30	0	36.8	1	2	0.7		1.3					2	1	1	1	1
201	0	1	1	0	10	7	67	<P3	0.36	19.4	3	1	36.6	1	1	5								19	2	2	1	0	0	2	175	120	25	0	36.2	1	1	0.4		0.1					2	1	1	1	1
202	0	1	1	0	1	2.1	44	<P3	0.16	13.12	3	2	36.8	1		5					TTNB Necrotizing enterocolitis stage IIIA	1	34	2	2	1	1	0	0	2	170	140	30	0	36.5	2	2	2.4							2	1	1	1	1
203	0	1	2	5	5	18.7	114	25-50	0.59	31.69	2	2	37	1				1			risk aspirate			7	2	2	1	0	0	2	70	50	20	0	36	4	2	3.7							2	1	1	1	2
204	0	1	1	7	4	25.5	123.5	75	0.93	27.41	3	1	37.3	1			3							10	2	1	1	0	0	2	440	380	60	0	36	2	2	7.8							2	1	1	1	2
205	0	1	1	0	3	3	48	<P3	0.2	15	3	2	37.2	1	1			1				4	39	8	2	2	1	0	0	2	275	225	30	0	36.2	3	2	3.3							2	1	1	1	2
206	0	1	2	10	5	30	140	25-50	1.08	27.7	3	1	36.5	1							goldengar syndrome			7	2	2	1	0	0	2	165	10	40	0	36	2	2	4							2	1	1	1	2
207	0	1	1	6	8	18	120	10-25	0.77	23.37	2	1	36.3	1				1						3	2	2	1	0	0	2	110	70	30	0	36	2	2	3.3							2	1	1	1	2
208	0	1	1	10	1	45	145	97	1.34	33.5	2	1	36.6		1			1						3	2	2	1	0	0	3	65	25	30	0	36.4	2	0	3.3							2	0	1	1	2
209	1	1	1	5	4	20	110	75	0.78	25.64	1	1	36.6	0										3	2	2	1	0	0	3	60	25	30	30	35.7	2	2	4							2	0	1	1	3
210	0	1	2	0	4	6	62	25	0.32	18.75	2	1	36.5	0										9	2	2	1	0	0	2	95	50	30	0	36.9	4	2	2.5							2	1	1	1	1
211	0	1	1	1	3	8.7	78.5	10-25	0.43	20.23	2	1	36.5	1							down syndrome			8	2	2	1	0	0	2	110	90	20	0	36.3	4	2	2.3							2	1	1	1	2
212	0	1	2	5	1	16.3	108	10-25	0.69	23.62	1	1	36.8	0										8	2	2	1	0	0	2	115	75	40	0	36.5	4	2	1.8							2	1	1	1	2
213	0	4	1	2	0	13.2	92	50	0.58	22.76	2	1	36.4	0										8	2	2	1	0	0	3	55	30	10	0	36.5	4	2	2.3							2	0	1	1	2
214	0	1	2	5	6	16.9	115	10-25	0.73	23.15	1	1	36.4	0										9	2	2	1	0	0	2	165	80	50	0	36.4	4	2	1.2							2	1	1	1	1
215	0	1	2	3	6	12.9	93	3-10	0.57	22.63	2	1	36.7	0										2	2	2	1	1	0	2	180	125	35	0	36.5	3	3	3.8							2	1	1	1	1
216	0	4	1	4	1	14.5	115	10-25	0.68	21.32	1	1	37	0										2	2	2	1	0	1	2	155	110	35	0	36.3	3	8							8	2	0	1	1	2
217	0	1	2	0	6	6.9	64.5	25-50	0.35	19.71	3	1	36.5	1	1									19	1	2	1	0	0	2	85	60	20	0	36.3	1	4			0.7					2	1	1	1	2
218	0	1	1	7	10	18.6	112	10-25	0.76	24.47	2	1	36.5	1				1						4	2	3	1	0	0	2	110	75	35	0	36	3	2	2.6							2	1	2	1	2
219	0	2	1	7	10	17.6	110	<P3	0.73	24.1	1	1	36.6	0										8	2	2	1	0	0	2	95	60	20	0	36.4	4	8							8	2	1	1	1	2
220	1	1	1	0	1	2.5	51	<P3	0.19	14.73	3	1	36.5	1	1							2	41	19	2	2	1	0	0	2	160	125	30	120	35	1	4			1		0.1			2	1	1	1	1
221	0	1	1	6	3	15.5	109	<P3	0.68	22.79	2	1	36.8	1				1						2	2	2	1	0	1	3	65	20	20	0	36.2	2	2	5.8							2	0	1	1	2
222	0	1	1	2	10	16.2	93	75-90	0.65	24.9	3	1	36.6	1	1			1						19	1	2	1	0	0	2	85	55	30	0	36.7	1	4	0.6		1.3					2	1	1	1	1
223	0	4	1	7	11	26.5	130	50-75	0.97	27.31	1	1	36.5	0										7	2	2	1	0	0	2	120	75	20	0	36.9	2	8							8	2	0	1	1	2
224	0	1	1	5	0	15	102	3-10	0.65	23	3	1	36.5	1	1			1						19	2	2	1	0	0	2	120	90	35	0	36.6	1	4	1.3		1					2	1	2	1	1
225	0	4	1	2	11	19.4	100	>97	0.73	26.57	2	1	36.5	0										2	2	2	1	0	1	3	100	60	40	0	37	2	8	1						8	2	0	1	1	2
226	0	1	2	5	11	16.4	104	3-10	0.68	24.11	2	1	37.1	1		2								8	2	2	1	0	0	2	95	70	25	0	36.6	3	2	6							2	1	1	1	2
227	0	1	1	1	9	12.6	90	50-75	0.56	22.5	2	1	36.5	1				1						8	2	2	1	0	0	2	100	85	20	0	36.2	3	8							8	2	1	1	1	2
228	0	1	2	4	2	19	102	75-90	0.73	26.2	1	1	36.6	0										7	2	2	1	0	0	2	275	225	45	0	36.8	4	2	2.6							2	0	1	1	2
229	0	1	1	3	3	10.2	84	3-10	0.48	25	2	1	36.9	0										7	2	2	1	0	0	2	280	250	30	0	36.6	2	8							8	2	0	1	1	2
230	0	1	2	4	7	16	104	25-50	0.67	23.88	2	1	37.2	0										7	2	2	1	0	0	2	120	110	10	0	36.6	2	2	4.3							2	0	1	1	2
231	0	1	2	0	1	3.6	51	10.25	0.22	16.36	3	1	37	1	1	5						1	42	5	2	1	1	0	0	2	160	100	60	0	37.3	3	2	1.4							2	1	1	1	3
232	1	1	2	10	7	26.3	133	3-10	0.98	26.83	3	1	37.2	1	1		1				IICP			10	2	1	1	0	0	2	185	105	60	135	35	2	2	2.3							2	1	1	1	3
233	0	1	1	6	8	18	112	10-25	0.74	24.32	2	2	36.6	1	1									3	2	2	1	0	0	2	155	110	35	0	36.8	3	2	4.4							2	1	1	1	2
234	0	1	2	2	1	14	82	90	0.56	25	2	1	36.8	0										3	2	2	1	0	0	2	145	90	45	0	36.7	2	2	2.1							2	1	1	1	2
235	0	1	1	2	8	13	92.5	25-50	0.57	22.8	2	1	37	1		4								3	2	3	1	0	0	3	75	35	30	0	36.2	2	2	2.3							2	0	1	1	2
236	1	1	2	3	11	16.6	100	50-75	0.67	24.77	3	1	37.1	1			1	1						10	2	1	1	0	0	2	495	380	115	210	35	3	2	2.4							2	1	1	1	2
237	0	1	2	11	0	27.5	145	10	1.05	26.19	3	1	36.5	1	1			1						19	1	2	1	0	0	2	100	75	25	0	37.2	1	2	4.3							3	1	1	1	1
238	0	1	1	0	11	9.9	79	50-75	0.46	21.52	3	1	37.3	1	1									19	1	2	1	0	0	2	135	115	20	0	36.2	1	2	1.5							2	1	1	1	1
239	0	1	2	1	8	8.4	75.5	<P3	0.41	20.48	3	1	36.7	1	1						Down			19	1	2	1	0	0	2	70	65	20	0	36.9	1	2	3.5		1.2					2	1	1	1	1
240	0	1	2	1	5	10.9	80	50-75	0.49	22.24	2	1	36.9	1				1						9	2	2	1	0	0	2	220	175	35	0	36.5	4	3		8						2	1	1	1	1
241	0	1	2	7	4	27.6	116	75-90	0.94	29.36	3	2	36	1			3							1	2	3	1	0	0	2	180	145	35	0	36.5	2	2	3.2							2	1	1	1	2
242	0	1	1	0	9	9	70	50-75	0.41	21.9	3	1	36.7	1	1									19	1	2	1	0	0	2	80	55	25	0	36	1	1			1					2	1	1	1	2
243	1	1	1	4	6	15.3	110	10-25	0.69	22.17	2	1	36.9	1				1						8	2	2	1	0	0	2	145	100	30	30	35.7	4	2	3.3							2	1	1	1	2
244	1	2	2	6	4	19	110	25-50	0.76	25	1	1	36.5	0										8	2	2	1	0	0	3	70	40	15	45	34.9	4	2	2.1							2	0	1	1	2
245	1	1	2	9	10	25	119.5	10-25	0.91	27	3	1	36.7	1		1		1			malnutrition			22	1	1	1	1	0	2	560	485	75	240	35.6	3	2	3.2							2	1	1	1	1
246	0	4	1	5	9	16	107	3-10	0.68	23.5	2	1	36.7	0										2	2	2	1	0	1	3	105	60	35	0	36.7	2	8	1.3						8	2	0	1	1	2
247	1	1	1	4	4	15.8	98	25-50	0.65	24.3	2	1	36.5		1						G6PD			8	2	2	1	0	0	2	60	10	20	15	35.9	4	2	3.7							2	1	1	1	2
248	0	1	1	5	0	18	110	25-50	0.74	24.32	3	1	37.2	1	2			1			abnormal LFT cirrhosis hypoalbuminemia jaundice			19	2	2	1	0	0	2	65	25	10	0	36.2	4	2	3.3							2	1	1	1	3
249	0	1	1	6	3	15.6	109	<P3	0.68	22.94	2	1	36.6	1		1		1						2	2	2	1	0	1	3	160	115	35	0	36.9	2	2	3.2							2	0	1	1	3
250	1	1	1	0	2	3.4	50	<P3	0.21	16	3	1	37.8	1				1			hypoalbuminemia abnormal LFT			2	2	1	1	1	0	2	215	165	40	30	35.6	3	2	3.5							2	1	1	1	1
251	1	1	1	9	2	24	116	10-25	0.87	27.58	1	1	37.5	0										9	2	3	1	0	0	2	65	35	15	30	35.4	4	2	3.8							2	0	1	1	2
252	0	1	1	0	1	3.4	50.5	P3	0.21	16	3	1	37.3	1	1							2	43	19	1	2	1	0	0	2	120	80	30	0		1	2	2		0.7		0.1			2	1	1	1	1
253	0	1	2	5	8	19.8	113	P50-75	0.78	25	1	1	36.5	0										8	2	2	1	0	0	2	95	60	25	0		3	8							6	2	1	1	1	2
253	0	1	2	5	9	19	120	P50	0.79	24	2	2	36.9	1				1			full stomach			3	2	2	1	0	0	2	85	30	30	0		2	2	2.1							2	1	1	1	2
255	0	1	1	11	8	32.1	144	P10-25	1.1	29	3	1	36.6	1	1									19	1	2	1	0	0	2	100	70	20	0		1	2	2.5							2	1	1	1	2
256	0	1	1	8	10	34.2	125	P90	1.18	28	2	1	37.3	1		4					obesity			7	2	2	1	0	0	2	95	65	25	0		4	2	2							2	1	1	1	2
257	1	1	2	0	3	2.3	47	<P3	0.17	13	2	2	36.6	1				1				4	39	8	2	2	1	0	0	2	150	120	20	30	35.9	2	2	0.7							2	1	1	1	1
258	1	1	2	11	0	25	145	P3	1	25	3	2	37.1	1	2	5		1			burn, hypernatremia, on steroid, sepsis			3	2	2	1	0	0	2	145	120	20	80	35.1	3	6					0.1		2	3	1	1	1	2
259	1	1	2	2	0	18.1	87	>P97	0.66	27	2	1	37	1							Obesity			8	2	3	1	0	0	2	65	35	30	60	35.3	4	8							8	2	1	1	1	2
260	0	1	2	4	4	16.5	100	P25-50	0.67	24	1	1	36.5	0										8	2	2	1	0	0	3	75	50	20	0		4	8							8	2	0	1	1	2
261	0	1	1	3	7	14.6	95	P25-50	0.62	23	2	1	36.1	1							allergy			8	2	2	1	0	0	3	85	65	15	0		4	8							8	2	0	2	1	1
262	0	1	1	3	7	14.3	98	P25-50	0.62	23	1	1	36.6	0										8	2	2	1	0	0	2	70	40	20	0		3	2	3.5							2	1	1	1	1
263	0	1	1	5	6	16.5	108	P10-25	0.7	23	1	1	36.9	0										8	2	2	1	0	0	2	80	40	25	0		4	2	1.8							2	1	1	1	1
264	1	1	2	0	7	6.3	70	P3-10	0.35	18	2	1	36.5	1				1						7	2	2	1	0	0	2	155	120	25	30	35.6	4	2	3.2							2	1	1	1	2
265	0	4	1	2	2	12.9	89.7	P25-50	0.56	23	1	1	36.8	0										2	2	2	1	1	0	3	85	45	30	0		3	8							3	2	0	1	1	2
266	0	1	1	0	7	8	65	P50-75	0.38	21	1	1	36.5	0										2	2	2	1	1	0	2	185	140	40	0		3	2	3.1							2	1	1	1	2
267	0	1	1	6	7	20.9	115	P25-50	0.81	25	2	1	37	1				1						2	2	2	1	1	0	2	170	115	35	0		3	2	2.9							2	1	1	1	2
268	0	1	2	10	1	99	138.5	>P97	1.98	51	3	1	36.8	1		5					morbid obesity OSA prader willi syndrome			7	2	2	1	0	0	2	95	60	40	0		4	2		0.8				0.2		2	1	1	1	2
269	0	1	1	1	5	11	82	P50-75	0.5	22	2	1	36.6	1							ROP			3	2	2	1	0	0	2	235	185	40	0		3	2	1.8							2	1	1	1	1
270	1	1	2	7	2	16.5	119	<P3	0.73	22	3	1	37	1							Propofol allergy,UTI,PONV			2	2	2	1	1	0	2	270	190	70	90	35	2	8					0.1		3	2	1	1	1	1
271	0	1	2	9	6	29.1	141	P50	1.06	27	2	1	36.6	1				1						9	2	3	1	0	0	2	65	45	15	0		3	2	2							2	1	1	1	2
272	1	1	1	8	1	21.2	123	­­­­P3-10	0.85	24.9	1	1	37.2	0										7	2	2	1	0	0	2	155	110	45	60	35.7	4	2	3.3							2	1	1	1	1
273	1	1	2	11	0	25	145	P3	1	25	3	1	37.1	1				1			hypernatremia burn			3	2	2	1	0	0	2	155	90	20	60	35	2	2	2							3	1	1	1	2
274	0	1	2	0	3	2.6	49	<P3	0.19	13	2	2	37	1				1				4	39	8	2	2	1	0	0	2	250	230	20	0		3	3		4.4						2	1	1	1	2
275	0	1	1	1	1	9	74	<P3	0.43	20	3	1	36.9	1							post cardiac arrest			19	1	3	1	0	0	2	55	20	20	0		4	2	4.5							2	1	1	1	2
276	0	1	2	11	2	25.5	131	<P3	0.96	26	2	1	36.5	1				1			on prednisolone			8	2	3	1	0	0	2	115	90	25	0		3	2	4.7							2	1	1	1	2
277	1	1	1	5	6	12.4	93	<P3	0.56	22	4	2	36.8	1	1									5	2	1	1	0	0	2	140	100	35	30	35.6	2	4			1.6		0.1			2	2	1	1	1
278	0	1	1	7	4	24	127	P50-75	0.92	26.08	2	1	37	1							Adenotonsillar hypertrophy			7	2	2	1	0	0	2	95	70	15	0		4	2	3.3							2	1	1	1	2
279	0	1	1	5	2	30.8	114	>P97	0.98	31.4	2	1	36.7	1		5		1			obesity			8	2	2	1	0	0	2	90	60	20	0		3	2	3.6							2	1	1	1	2
280	0	1	1	3	9	13.9	93	P10-25	0.59	23.5	3	1	36.5	1	1						down syndrome			7	2	3	1	0	0	2	55	40	15	0		4	8							2	2	1	0	1	1
281	1	1	2	11	0	25	145	P3	1	25	4	2	37.1	1	2	5		1			burn septic shock			3	2	2	1	0	0	2	135	90	40	30	35.1	5	5				0.2	0.1			2	1	1	0	0
282	0	1	1	8	7	22	127.2	P10-25	0.88	25	1	1	36.7	0										3	2	2	1	0	1	2	160	100	50	0		3	2	2.7							2	1	1	1	2
283	0	1	1	1	8	11	89	P25-50	0.52	21	2	1	36.9	1							arthrogyphosis			3	2	2	1	1	0	2	65	20	30	0		3	2	3.6							2	1	1	0	0
284	0	1	1	8	2	22	123	P10-25	0.86	25	2	1	37.1	1							Rt thoracic bone mass			3	2	2	1	0	1	2	195	115	50	0		3	3	4							2	1	1	1	2
285	1	1	2	8	0	11	101	<P3	0.55	20	2	1	36.8	1			3				delay development			3	2	2	1	1	0	2	100	60	30	60	35.6	3	2	1.8							2	1	1	1	2
286	0	1	2	3	9	13.5	99	P25	0.6	22.5	2	1	36.6	1		5								8	2	2	1	0	0	2	85	55	25	0		3	2	0.7							3	1	1	1	2
287	0	1	1	5	1	21.5	110	P75-90	0.81	26.5	3	1	36.9	1			1				acidosis hypernatremia SIADH			10	2	2	1	0	0	2	110	60	45	0		3	2	2.8							2	1	1	1	2
288	1	1	1	1	7	10.3	80	P25-50	0.47	21.9	3	1	36.2	1			1	1			AVM, old infarction Rt temporal			10	1	2	1	0	0	2	130	105	25	30	35.6	4	2	5							2	1	1	1	1
289	0	1	2	7	6	20.8	105	P25-50	0.77	27	2	2	37.8	1							fever			4	2	1	1	0	0	2	35	10	20	0		2	2	3.3							2	1	1	1	2
290	0	1	1	4	4	14.3	104	P10-25	0.64	22	2	1	36.8	1				1			hypokalemia, post CMT			8	2	3	1	0	0	2	55	35	20	0		3	2	2.5							2	1	1	1	2
291	0	1	1	0	1	2.3	43	<P3	0.16	14	4	1	37.3	1	4	5					hypokalemia on ventilator atelectesis	2	40	1	2	2	1	0	0	2	65	15	25	0		4	6								3	1	1	1	2
292	0	1	2	1	6	6.7	68	<P3	0.35	19	3	1	36.8	1	1						hyperkalemia facial palsy			2	2	3	1	0	0	2	75	45	20	0		4	2	1.3							2	1	1	0	0
293	0	1	2	0	5	6.4	62.5	P25-50	0.33	19	2	1	37	0										7	2	2	1	0	0	2	105	60	20	0		4	2	3.1		0.5					2	1	1	0	0
294	0	1	1	0	10	6	69.5	<P3	0.43	13.9	3	1	37.1	1	1			1						19	1	2	1	0	0	2	85	45	30	0		1	4	1.3		0.8					2	1	1	1	2
295	1	1	2	4	2	14.6	97	P10-25	0.62	23.5	2	1	36.5	1	1				2					19	1	2	1	0	0	2	155	135	15	30	35.8	1	2	1.7		0.3					2	1	1	1	1
296	1	1	1	6	1	20.5	117	P50-75	0.81	25	2	1	37.1	1		2					snoring			2	2	2	1	1	0	2	240	200	50	60	35.8	1	8							4	2	1	1	1	2
297	1	1	1	0	0	1.8	42.5	<P3	0.14	12.8	3	1	36.9	1		5					Jaundice,R/O vactrel	1	36	1	2	2	1	0	0	2	315	270	40	90	34.8	3	2								2	1	1	1	1
298	0	1	1	0	9	22.8	120	P25-50	0.87	26.2	1	1	37	0										8	2	2	1	0	0	2	95	65	20	0		4	2	3.1							2	1	1	1	2
299	1	1	1	0	1	3	48.5	<P3	0.2	15	3	1	37	1	1						on inotrope ,PHT	2	41	5	2	2	1	0	0	2	110	75	25	30	35.6	3	6					0.1			2	1	1	1	1
300	0	1	2	2	10	12.2	90	P25	0.55	22	1	1	36.9	0										8	2	3	1	0	0	2	95	70	25	0		4	2	2.5							2	1	1	1	1
301	0	1	1	0	1	2.1	41	<P3	0.15	14	3	1	37.2	1	1						dehydration moderate PHT,malnutrition, trisomy21	1	37	2	2	2	1	0	0	2	150	100	35	0		3	4			2					2	1	1	1	2
302	1	1	1	4	7	15.2	104	P10-25	0.66	23	3	1	36.7	1	2						FND			2	2	1	1	0	1	2	225	140	85	30	35.9	3	2	4							2	1	1	1	1
303	0	1	2	9	8	28.1	134	P25-50	1.02	27.45	1	1	36.6	0										7	2	2	1	0	0	2	110	75	20	0		4	2	3.9							2	1	1	1	2
304	0	1	2	7	4	35.6	131	>P97	1.13	31.5	2	1	36.7	1				1						7	2	2	1	0	0	2	155	115	30	0		4	2	3.4							2	1	1	1	2
305	0	1	2	11	0	25	145	P3	1	25	4	1	38.2	1	2	5					on inotrope on ventilator pulmonary aspergillosis			3	2	2	1	0	0	2	115	85	20	0		5	6					0.1			2	1	1	0	0
306	0	1	1	5	11	28	115	>P97	0.94	29	2	2	36.7	1		1								3	2	2	1	0	0	2	65	30	30	0		3	2	4.3							2	0	1	1	2
307	1	1	2	0	3	2.6	49	<P3	0.18	14	2	1	36.3	1				1				3	40	8	2	2	1	0	0	2	170	140	30	90	35.5	4	2	3.8							2	1	1	1	1
308	0	1	2	10	9	29	137.5	P10-25	1.05	27	2	1	36.6	1							cleft lip cleft palate			7	2	2	1	0	0	2	175	130	15	0		4	2	3.4							2	1	1	1	2
309	0	1	2	3	4	11.1	90	<P3	0.52	21.3	2	1	36.6	1				1						19	1	3	1	0	0	2	80	55	10	0		3	2	5.4							2	1	1	1	1
310	0	1	2	4	7	19.5	107	P75-90	0.76	25.6	2	1	36.9	1	1									19	1	1	1	0	0	2	85	20	25	0		1	4	2.5		2.5		0.1			2	1	1	1	2
311	1	1	1	9	8	32.7	134	P50-75	1.1	29.7	2	1	36.9	1							herbal use			7	2	2	1	0	0	2	325	270	55	30	35.3	3	2	7.8				0.5			2	0	1	1	2
312	0	1	1	3	9	12.9	95	­­P3-10	0.58	22	3	1	37	1	1			1						19	1	2	1	0	0	2	65	30	30	0		1	4			1.9					2	1	2	1	1
313	0	1	1	0	0	2.4	44.5	<P3	0.17	14	3	1	37.1	1	2						severe renal insufficiency	1	37	2	2	2	1	0	0	2	100	75	25	0		2	2	0.9							2	1	1	1	1
314	1	1	2	11	0	25	145	P3	1	25	4	2	38.8	1	2			1			on inotrope sepsis fever hemoptysis			3	2	2	1	0	0	2	105	70	30	30	35.9	3	5				0.2	0.1			2	1	1	1	2
315	1	1	1	0	1	3.2	50	P3-10	0.21	15	4	2	36.5	1	1	5					on ventilator atelectesis	2	40	5	2	2	1	0	0	2	60	50	10	60	35.6	3	6					0.1			2	1	1	1	2
316	0	1	2	4	10	19	111	P90-97	0.76	25	1	1	36.6	0										3	2	2	1	0	1	2	75	45	30	0		2	2	3.1							2	1	1	2	2
317	0	1	2	1	3	7	70	<P3	0.36	19	2	1	36.7	0										3	2	2	1	1	0	2	260	200	50	0		3	2	2.9							2	1	1	1	1
318	0	1	2	10	11	25	145	P3	1	25	4	2	38.9	1	2	5					on inotrope on ventilator burn fever			3	2	2	1	0	0	2	70	40	15	0		3	2	1.2							2	1	1	1	2
319	1	1	2	10	11	25	145	P3	1	25	4	2	37.6	1	2			3			hypoalb burn onsteroid rhabdomyolysis fever			3	2	2	1	0	0	2	120	100	15	60	35	3	6					0.1			2	1	1	1	2
320	0	1	1	0	9	5.6	77	<P3	0.34	16	4	2	36.9	1	2		3				hypokalemia hypoNa increase ICP			10	2	1	1	0	0	2	150	120	30	0		3	6					0.1			2	1	1	1	2
321	0	1	1	11	8	58.9	129	>P97	1.45	40	3	2	37.1	1		4		1			abnormal LFT morbid obesity			3	2	3	1	0	0	2	135	120	30	0		2	2	1.7							2	1	1	1	2
322	0	1	1	1	10	11.5	86	P50	0.5	23	1	1	37.2	0										2	2	2	1	1	0	2	115	80	45	0		2	2	2.6							2	1	1	1	2
323	0	1	2	2	10	13.8	94	P50-75	0.6	23	1	1	36	0										8	2	3	1	0	0	2	70	30	40	0		3	8							8	2	1	1	1	2
324	0	1	2	2	4	11.4	93	P25	0.54	21	1	1	37	0										8	2	2	1	0	0	2	90	60	25	0		3	2	3.5							2	1	1	1	2
325	0	1	1	3	9	12.4	98	P10	0.58	21	2	1	36.9	1				1						8	2	3	1	0	0	2	105	80	20	0		2	2	7.3							2	1	1	1	2
326	0	1	2	1	8	10.4	80	<P3	0.48	21	2	1	36.9	1				1			abnormal LFT acidosis dehydration malnutrition			4	2	3	1	0	0	2	85	50	35	0		3	2	9							2	1	1	1	2
327	0	1	2	8	5	14	95	<P3	0.6	23	2	1	37.3	1				1			UTI Neurogenic bladder allergy			4	2	3	1	0	0	2	140	90	50	0		3	2	4.3							2	1	1	1	2
328	1	1	2	0	3	5.5	60	P25	0.3	18	2	1	36.6	1				1						2	2	1	1	0	0	2	170	95	60	60	35.9	3	2	3.6							2	1	1	1	2
329	1	1	2	10	11	25	14.5	P3	1	25	4	1	38.2			3					fever on ventilator on steroid			3	2	2	1	0	0	2	140	120	20	60	35	3	2	1.6							2	1	1	0	0
330	1	1	2	10	11	25	145	P3	1	25	4	1	38.2	1		5		1			fever hypoalbuminemia			3	2	2	1	0	0	2	165	110	35	90	34.5	3	2	1.2							2	1	1	0	0
331	1	1	1	8	3	23	123	P25	0.88	26	1	1	36.8	0										3	2	2	1	0	0	2	115	60	55	30	35.9	3	2	3.5							2	0	1	1	2
332	0	1	2	6	0	15	102	<P3	0.66	22	1	1	37.3	0										8	2	3	1	0	0	2	75	50	30	0		3	2	4							2	1	1	1	2
333	0	1	1	0	1	1.5	42	<P3	0.13	11.5	3	1	37	1		5					severe birth asphyxua BPD AOP jaundice	3	35	8	2	2	1	0	0	2	240	205	25	0		3	2	1.9							2	1	1	1	1
334	0	1	2	1	2	8.3	80	P10-25	0.42	19	1	1	36.6	0										3	2	3	1	0	0	2	65	25	25	0		3	2	1.2							2	1	1	1	2
335	1	1	2	10	11	25	145	P3	1	25	3	1	38.5	1		5					abn LFT, hypoalb			3	2	2	1	0	0	2	180	120	45	120	34.5	4	2	2.8							2	1	1	0	0
336	0	1	1	6	3	14.7	104	<P3	0.65	22	2	1	36.8	1			3				spastic CP, growth retardation			3	2	3	1	1	0	2	110	40	45	0		3	2	4.4							2	1	1	1	2
337	0	1	1	11	1	38.5	145	P25-50	1.24	31	2	1	36.8	1				1			AIHA chronic pancreatitis adjustment disorder			19	1	2	1	0	0	2	85	50	15	0		2	2	3.6							2	1	1	1	1
338	0	1	1	9	10	32	143	P50-75	1.12	28	3	1	36.7	1	1									19	1	2	1	0	0	2	140	65	15	0		1	2	3.8							2	1	1	1	2
339	0	1	1	4	1	15	99	P25	0.64	23	2	1	36.7	1				1						8	2	3	1	0	0	2	55	40	10	0		4	2	3.3							2	0	1	1	2
340	0	1	2	8	5	14.5	95	<P3	0.61	23	2	1	37.2	1						1	electrolyte imbalance hypokalemia malnutrition			4	2	3	1	0	0	2	115	70	40	0		3	2	8.9							2	1	1	1	2
341	1	1	2	0	6	8.2	86	P75-90	0.44	18	3	1	37.2	1			1				delayed development congenital toxoplasmosis			10	2	2	1	0	0	2	165	90	60	60	35.5	3	2	3.4							2	1	1	1	1
343	0	1	1	10	2	51	137	>P97	1.47	34	3	1	37	1		1					snoring obesity			3	2	2	1	0	0	2	115	40	70	0		3	2	4							2	0	2	1	2
344	0	1	2	5	3	17	92	>P97	0.65	26	2	1	36.6	1						1	obesity allergy on steroid			8	2	2	1	0	0	2	165	135	20	0		4	2	4.2							2	1	1	1	2
345	0	1	2	7	9	18.9	113	P3	0.77	24	2	2	37.4	1				1						3	2	2	1	0	0	2	165	100	70	0		3	2	2.6							2	1	1	1	2
346	0	1	2	4	9	14.2	105	P3	0.64	22	3	1	36.6	1		5		1						7	2	3	1	0	0	2	95	65	10	0		4	2	1.4							2	1	0	1	2
347	0	1	1	1	5	11.5	82	P50-75	0.51	22	2	2	37.4	1				1						3	2	2	1	0	0	2	100	75	25	0		2	2	7							2	1	1	1	2
348	0	1	2	1	5	9.3	78	P25	0.44	21	2	2	36.6	1							TB			3	2	2	1	0	0	2	100	60	35	0		3	2	4							2	1	1	1	1
349	0	1	2	7	8	23	130	P25-50	0.91	25	2	1	36.9	1							pseudophakia LE			8	2	2	1	0	0	2	75	45	20	0		3	2	4.3							2	1	1	1	2
350	0	1	1	2	11	13	86	P25-50	0.55	23.63	2	1	36.7	1		1								8	2	2	1	0	0	2	100	80	20	0		3	2	6.2							2	1	1	1	2
351	0	1	1	9	6	45	132	>P97	1.28	35	2	1	36.6	1						1	obesity			3	2	2	1	1	0	2	120	70	40	0		3	2	1.8							2	1	1	1	2
352	0	1	1	9	2	19.5	112	<P3	0.77	25	2	1	36.7	1						1	allergy growth retardation spastic cp			3	2	2	1	1	0	2	100	45	40	0		2	2	3							2	1	1	1	2
353	0	1	2	2	5	10	81	P3	0.47	21	2	1	36.7	1				1						8	2	2	1	0	0	2	75	40	20	0		3	2	1							2	1	1	1	2
354	0	1	1	6	8	17	115	P3	0.73	23	3	1	36.9	1		5					snoring congenital hypotonia			7	2	2	1	0	0	2	115	85	15	0		4	2	2.9							2	1	1	1	2
355	0	1	1	2	6	15	93	P75-90	0.62	24	2	1	37.1	1				1						8	2	2	1	0	0	2	105	70	25	0		4	2	0.7							2	1	1	1	2
356	0	1	1	7	4	22	121	P25-50	0.85	25	1	1	37	0										8	2	2	1	0	0	2	105	55	30	0		4	2	4.5							2	1	1	1	2
357	0	1	2	5	9	22	105	P75-90	0.78	28	2	1	36.9	1		4								8	2	2	1	0	0	2	110	75	15	0		1	2	2.2							2	1	1	1	2
358	0	1	1	3	3	16	93	P50	0.64	25	2	1	37	1						1	allergy hypokalemia			8	2	3	1	0	0	2	55	15	20	0		4	2	0.6							2	1	1	1	2
359	0	1	1	2	6	12.5	86	P25	0.54	23	1	1	36.7	0										2	2	2	1	1	0	2	220	180	30	0		3	2	4							2	1	1	1	2
360	1	1	1	0	10	6.7	71	<P3	0.36	18	3	1	36.9	1	2		3				stroke IICP electrolyte imbalance central DI			10	2	2	1	0	0	2	125	80	40	60	35.5	2	2	4.5							2	1	1	1	2
361	0	1	2	2	6	14	99.1	­­­P75-90	0.68	20	1	1	36.6	0										3	2	3	1	0	0	3	80	40	25	0		3	2	7.2							2	0	1	1	1
362	0	1	2	7	9	18.9	113	P3	0.77	24.5	2	2	36.7	1		5		1						3	2	2	1	0	0	2	100	70	30	0		3	2	5.3							2	1	1	1	2
363	0	1	1	8	2	24.7	125	P50	0.92	26	2	1	36.9	1				1						7	2	2	1	0	0	2	185	115	60	0		4	2	2.8							2	1	1	1	2
364	1	1	1	0	0	15	39.5	<P3	0.12	12.5	3	1	37.1	1	1	5					abnormal LFT jaundice trisomy21 omphalocele	1	35	2	2	1	1	0	0	2	85	60	30	60	35.7	3	2	2							2	1	1	1	1
365	0	1	1	2	8	12.5	90	P25-50	0.55	22.7	1	1	36.7	0										2	2	2	1	0	1	3	80	45	30	0		2	2	0.8							2	0	1	1	1
366	0	1	1	2	10	10.5	80	<P3	0.48	21.8	2	1	37.5	1						1	GERD, tracheostomy			7	1	3	1	0	0	2	65	40	10	0		4	2	2.4							2	1	0	1	2
367	0	1	1	7	3	40.5	130	>P97	1.2	33.5	2	1	37	1		2					obesity snoring			8	2	3	1	0	0	2	55	30	20	0		4	2	1							2	1	1	1	2
368	0	1	2	1	9	13	80	P90-97	0.53	24.5	2	2	38.6	1						1	fever cellulitis			3	2	2	1	0	0	2	150	110	40	0		3	2	3.9							2	1	1	1	1
369	0	4	2	5	4	19.6	106	P50-75	0.75	26	1	1	36.9	0										7	2	3	1	0	0	2	70	20	30	0		3	8							7	2	1	1	1	2
370	0	1	1	8	2	24.7	125	P50	0.92	26.8	2	1	36.9	1				1						7	2	3	1	0	0	2	100	60	30	0		3	2	4.4							2	1	1	1	2
371	0	1	2	2	0	10.5	82	P10-25	0.48	21.8	1	1	36.9	0										8	2	2	1	0	0	2	100	70	30	0		3	8							8	2	1	1	1	2
372	0	1	1	10	10	68.4	151	>P97	16.9	40	2	1	36.8	1		4					snoring obesity			7	2	2	1	0	0	2	245	180	30	0		3	2	2.4							2	1	1	1	2
373	0	1	2	3	1	14.5	94.5	P50-75	0.61	23.7	2	1	37.1	1		5								7	2	2	1	0	0	2	135	90	20	0		4	2	4.1							2	1	1	1	3
374	0	1	2	4	9	14.2	103	P3-10	0.63	22.5	1	1	37	0										8	2	2	1	0	0	2	110	90	20	0		3	8							6	2	1	1	1	2
375	1	1	2	10	11	25	145	P3	25	25	4	2	38.6	1	2						hypotension on inotrope shock hypoNa			3	2	2	1	0	0	2	180	130	60	90	34.5	3	2	2	2.8						2	1	1	0	1
376	0	1	1	1	6	12	85	P75-90	0.53	22.6	2	1	37.7	1				1			allergy			8	2	3	1	0	0	2	115	90	20	0		3	2	2.9							2	1	1	1	2
377	0	1	1	0	11	15	70	>P97	0.54	27	2	1	36.9	1						1	obesity			8	2	2	1	0	0	2	90	65	20	0		3	2	2							2	1	1	1	2
378	0	1	2	2	10	12.4	95	P25	0.57	21.7	1	1	36.3	0										3	2	3	1	0	0	2	60	20	30	0		2	2	4.8							2	0	1	1	2
379	0	1	1	2	3	11.2	85	P25	0.51	21.9	2	1	36.7	1		1					on jackson no 3			7	1	3	1	0	0	2	30	15	10	0		4	2	2.7				0.1			2	1	0	1	2
380	0	1	1	1	3	8.4	73	P3	0.41	20	2	1	37	1		2								2	2	2	1	1	0	2	205	130	50	0		2	2	2.4							2	1	1	1	1
381	0	1	1	10	1	33.4	130	P50-75	1.09	30	1	1	36.6	0										8	2	2	1	0	0	2	75	55	15	0		4	2	3							2	1	1	1	2
382	0	1	1	5	6	19	117	P50	0.78	24.3	1	1	37	0										8	2	2	1	0	0	2	90	70	20	0		2	2	5.3							2	1	1	1	2
383	0	1	1	2	9	14	97	P50	0.61	22.9	2	2	37	1						1	ALL			4	2	3	1	0	0	2	45	25	15	0		1	2	1.4		1.1					2	1	1	1	2
384	0	1	2	6	9	35	130	>P97	1.12	31	2	2	37.6	1			3	1			obesity Closed Fx c6-t1			6	2	3	1	0	0	2	120	75	80	0		3	2	2.9							2	0	1	1	2
385	1	0	2	10	11	25	145	P3	1	25	4	1	37.9	1	2	5		1			abnormal LFT sepsis hypoalb			3	2	2	1	0	0	2	305	240	50	240	33.5	5	2	1.4							2	1	1	1	2
386	1	1	1	0	0	2.3	43	<P3	0.16	14	4	1	36.4	1	1	5					fever septic shock hypoalb	2	39	1	2	1	1	0	0	2	265	60	110	90	35	3	2	2.1							2	1	1	1	1
387	0	1	1	5	1	21.5	110	P75-90	0.81	26.5	3	2	36.8	1			3	1			SIADH, Postop seizure			10	2	2	1	0	0	2	95	60	40	0		3	2	3.3							2	1	1	1	2
388	0	1	1	4	6	16.5	110	P25-50	0.71	23.23	1	2	36.6	0										8	2	2	1	0	0	2	175	140	30	0		3	2	5.5							2	1	1	1	2
389	0	1	2	1	9	13	80	P90-97	0.53	24.5	1	2	36.7	0										3	2	3	1	0	0	3	60	35	15	0		3	2	7.7							2	0	1	1	2
390	0	1	2	0	3	3.6	53	<P3	0.23	15	3	2	36.9	1	1	5		1			CHF			5	2	1	1	0	0	2	80	55	25	0		3	2	4							2	1	1	1	2
391	0	1	2	8	0	20	95	­­P3-10	0.72	27.77	2	1	36.7	1				1						3	2	2	1	1	0	2	110	60	45	0		2	2	3							2	1	1	1	2
392	0	1	1	6	10	17	130	P3-10	0.78	21	2	1	36.7	1						1	cerebral palsy			3	2	2	1	1	0	2	155	75	55	0		3	2	2.9							2	1	1	1	2
393	0	1	1	3	3	18.5	103	P90-97	0.72	25	2	1	36.5	1						1	pyrolic stenosis			7	2	2	1	0	0	2	80	60	15	0		4	2	2.7							2	1	1	1	2
394	0	1	1	7	10	25.6	120	P50-75	0.92	27.8	1	1	36.6	0										8	2	2	1	0	0	2	120	90	25	0		3	2	2.3							2	1	1	1	2
395	0	1	1	0	3	6.1	62	P10-25	0.32	19	2	1	36.8	1							preterm	1	51	8	2	3	1	0	0	2	90	70	20	0		3	2	4.2							2	1	1	1	2
396	0	1	1	8	3	19.5	125	P3-10	0.82	23.72	1	1	36.9	0										8	2	3	1	0	0	2	95	45	40	0		3	2	4.1							2	1	1	1	2
397	0	1	1	6	4	19.5	111	P25-50	0.77	25.32	1	1	36.9	0										8	2	2	1	0	0	2	110	90	20	0		3	2	4.1							2	1	1	1	2
398	0	1	1	2	7	8.9	82	<P3	0.45	19.77	4	1	36.9	1	1	5					on O2			5	2	2	1	0	0	2	135	70	50	0		2	4			2.2					2	1	1	1	2
399	0	1	1	0	1	2.1	43	<P3	0.15	14	3	1	36.8	1	1							3	35	2	2	2	1	0	0	2	75	45	20	0		3	2	3							2	1	1	1	2
400	0	1	1	6	1	19.1	112	P25-50	0.77	24.8	2	1	36.9	1				1			delay development spastic cp			8	2	2	1	0	0	2	80	60	20	0		4	2	3.1							2	1	1	1	2
401	0	1	2	6	9	15.8	105	<P3	0.67	23.5	3	1	36.8	1	1			1						19	1	2	1	0	0	2	50	25	20	0		1	4			1.9					2	1	2	1	1
402	0	1	2	7	6	21	126	P25-50	0.85	24.7	1	1	36.9	0										8	2	2	1	0	0	2	100	80	20	0		4	2	4.3							2	1	1	1	2
403	1	1	1	3	9	17.5	103	P75	0.7	25	1	1	37	0										8	2	2	1	0	0	2	50	35	15	30	35.7	4	2	4.3							2	1	1	1	2
404	1	1	2	0	0	1.5	40	<P3	0.12	12.5	3	1	37.2	1		5		2			EA TEF	1	37	1	2	1	1	0	0	2	225	145	80	30	35.1	1	2	3.8							2	1	1	1	2
405	1	1	1	9	10	35.2	147	P75-90	1.19	29.57	2	1	36.8	1							tourette disorder ADHD ceftrixone allergy			2	2	3	1	0	1	3	85	45	30	30	35.8	1	2	4.3							2	0	1	1	2
406	0	1	1	7	11	20.9	119	P10-25	0.83	25.18	2	1	36.5	1						1	amoxicillin allergy			2	2	2	1	1	0	3	95	60	30	0		2	2	3.8							2	0	1	0	0
407	0	1	1	9	0	29.2	140	P50-75	1.06	27.5	1	1	36.9	0										8	2	2	1	0	0	2	85	70	15	0		4	2	3.3							2	1	1	1	2
408	0	1	2	8	11	33.8	143	P75-90	1.15	29.39	2	1	36.6	0										8	2	2	1	0	0	2	130	100	30	0		4	2	3							2	1	1	1	2
409	1	1	1	6	1	25.7	114	P90-97	0.9	28.55	1	1	36.6	0										8	2	2	1	0	0	2	150	130	25	90	35.3	3	2	3.9							2	1	1	1	2
410	0	1	1	3	11	17	110	P75	0.72	23.61	2	1	36.7	1	1			1			febrile convulsion			19	1	2	1	0	0	2	220	200	20	0		1	2	1.8							2	1	1	1	1
411	0	1	1	2	9	10	84	<P3	0.48	20.83	3	1	37.1	1	1			3						19	1	2	1	0	0	2	60	25	20	0		1	4			1		0.1			2	1	2	1	1
412	0	1	1	0	6	4.4	61	<P3	0.27	16.29	3	1	36.9	1	1			1			down syndrome, pulmonary congestion			19	1	1	1	0	0	2	175	120	40	0		1	2	3.4							2	1	2	1	1
413	0	1	1	0	1	3.2	50	P3	0.21	15.23	4	1	36.6	1	1		3	1			hypokalemia hypoalbuminemia coagulopathy	2	41	5	2	2	1	0	0	2	95	70	25	0		3	6					0.1			2	1	0	1	1
414	0	1	1	0	1	2.4	42	<P3	0.16	15	3	1	36.8	1		5					BPH AOP preterm	3	37	2	2	2	1	0	0	2	110	90	20	0		3	2	4.1							2	1	1	1	1
415	0	1	2	2	0	12.5	88	P50-75	0.55	22	2	1	36.6	1		3								5	2	1	1	0	0	2	230	155	50	0		2	2	1.6							2	1	1	1	2
416	0	1	1	8	2	19.8	123	P3-10	0.82	24.14	1	1	36.6	0										7	2	2	1	0	0	2	80	55	10	0		4	4			1.7					2	1	1	1	2
417	0	1	1	9	8	41.4	142	P90-97	1.27	32.59	1	1	37	1				1						2	1	2	1	0	0	2	75	45	30	0		2	2	3.4							2	1	1	1	2
418	0	1	2	9	10	25.3	126	P10-25	0.94	26.9	1	1	36.7	0										7	2	2	1	0	0	2	330	270	40	0		4	2	2.4							2	1	1	1	1
419	0	1	1	9	9	27.6	131	P25-50	1	27.6	2	1	36.9	1				1						2	2	2	1	0	1	3	90	50	40	0		2	2	4.3							2	0	1	1	2
420	1	1	1	10	1	39.3	130	P75-90	1.19	33	2	1	36.6	1							Hirschprung, ileostomy status			2	2	2	1	0	1	2	170	120	20	60	35.7	2	2	3							2	1	1	1	3
421	0	1	1	1	6	11.9	84	P75-90	0.52	22.8	1	2	36.6	0										3	2	3	1	0	0	2	95	50	30	0		3	2	2.5				0.1			2	1	1	1	1
422	0	1	1	6	8	17.5	110	P3-10	0.73	21	2	1	37.4	1				1						19	1	3	1	0	0	2	70	60	10	0		3	2	2.3							2	1	1	1	2
423	0	1	2	0	0	3.5	47.5	P50-75	0.21	16.66	3	1	36.8	1	1							2	41	19	1	2	1	0	0	2	100	50	30	0			1			1		0.1			2	1	1	1	2
424	0	1	1	3	1	10.5	88	<P3	0.5	21	2	1	36.9	1		1					down syndrome cataract BE			8	2	2	1	0	0	2	120	70	50	0		3	2	2.9							2	1	1	1	2
425	0	1	2	10	9	25.9	136	<P3	0.98	26.42	1	1	36.8	0										8	2	2	1	0	0	2	110	80	25	0		3	2	3.5							2	1	1	1	2
426	1	1	2	6	0	14.9	104	<P3	0.65	22.9	3	1	36.2	1							down syndrome			7	2	2	1	0	0	2	175	150	20	120	35.6	4	8							8	2	1	1	1	2
427	0	1	2	7	0	26	123	­­­P75-90	0.94	27.65	2	1	37.1	1			3				delayed development febrile convulsion			8	2	2	1	0	0	2	95	80	15	0		3	2	1.9							2	1	1	1	2
428	0	1	2	7	7	29.5	129	P90-97	1.02	28.9	1	1	36.6	0										3	2	3	1	0	1	3	60	20	40	0		2	2	2.7							2	0	2	1	2
429	1	1	1	8	1	10.4	58	<P3	0.4	26	1	1	36.5	0										3	2	2	1	1	0	2	225	145	65	90	35.5	2	2	5							2	1	1	1	2
430	0	1	1	7	1	26.5	130	P75-90	0.97	27.3	2	2	36.5	1		4								3	2	3	1	0	0	2	65	25	30	0		3	2	2.3							2	1	1	1	2
431	1	1	1	4	8	13.4	98	<P3	0.6	22.3	2	1	37.4	1		5	4				delay development			3	2	2	1	1	0	2	255	165	50	60	35.7	2	2	3.7							2	1	1	1	2
432	0	1	1	7	8	22.8	123	P25-50	0.88	25.9	2	1	36.8	1				1						2	2	2	1	1	0	3	110	80	30	0		2	2	2.8							2	0	1	1	1
433	0	1	1	4	10	17.8	107.5	P25-50	0.72	24.7	3	1	36.9	1							cirrhosis jaundice splenomegaly abn LFT			19	1	3	1	0	0	2	60	25	20	0		5	2	2.2							2	1	1	1	2
434	0	1	1	6	5	34.2	125	>P97	1.08	31	2	1	36.1	1		4					snoring			7	2	2	1	0	0	2	195	140	30	0		4	2	3.5							2	1	1	1	2
435	0	1	1	5	7	24.7	115	P90-97	0.88	28	2	1	37	1				1						8	2	2	1	0	0	2	75	55	25	0		2	8							8	2	1	1	1	2
436	1	1	1	4	2	14.4	100	­­P10-25	0.63	22.8	1	1	36.9	1				1						8	2	2	1	0	0	2	85	70	20	30	35.8	4	2	4.2							2	1	1	1	2
437	1	2	1	1	7	8.2	77.5	<P3	0.42	19.5	3	1	36.6	1		5					EA TEF			19	1	3	1	0	0	2	65	30	15	60	35.7	4	2	3							2	1	1	1	1
438	0	1	1	0	5	3.7	55.6	<P3	0.23	16	3	1	37.2	1	1	3					sacral dimple			2	2	1	1	1	0	2	300	200	90	0		3	2	2.7							2	1	1	1	2
439	0	1	1	2	5	13.9	88	­­P75-90	0.58	23.96	2	1	36.9	1		1					passive smoking			2	2	2	1	1	0	3	140	120	25	0		2	2	4.3							2	0	1	1	1
440	0	1	1	0	7	5.6	67	<P3	0.32	17.5	3	1	37.6	1	1									9	2	2	1	0	0	2	270	245	15	0		4	4			0.9		0.1			2	1	1	1	1
441	0	1	1	3	0	16.5	95	P75-90	0.65	25.3	1	1	36.6	0										8	2	1	1	0	0	2	100	55	30	0		3	8							8	2	1	1	1	2
442	0	1	1	8	3	29.5	126.5	P75-90	1.01	29	2	1	37	1				1						8	2	2	1	0	0	2	110	85	25	0		4	2	4.1							2	1	2	1	2
443	1	1	1	5	4	21	117.5	P75-90	0.82	25.6	2	1	36.5	1		1					allergy sulfa			3	2	2	1	0	0	3	90	60	15	60	35.8	3	2	3.3							2	0	1	1	2
444	0	1	1	0	4	7	64.5	P50-75	0.35	20	2	1	36.6	1										8	2	3	1	0	0	2	130	115	15	0		4	3		5.7						2	0	1	1	2
445	1	1	1	1	10	12.5	90	P50-75	0.55	22.7	1	1	36.5	0										3	2	2	1	0	1	3	185	115	40	60	35.8	3	2	4.8							2	0	1	1	2
446	0	1	1	6	3	17.5	102	P10-25	0.7	25	2	1	36.5	1						1	on tracheostomy			7	1	3	1	0	0	2	50	30	10	0		4	8							8	2	1	0	1	2
447	0	1	1	3	2	12.1	92	P3-10	0.55	22.7	3	1	36.6	1							giant omphalocele			2	2	1	1	0	1	2	225	140	55	0		3	2	2.5							3	1	1	1	1
448	1	1	1	10	30	30.1	133	P25-50	1.05	28.6	4	2	35.8	1		5	1	1			increase ICP AOC			10	2	2	1	0	0	2	190	150	40	30	35.5	4	2	2							2	1	1	1	2
449	0	1	1	6	6	18.1	113	P10-25	0.75	24.1	2	1	36.9	1		4		1			snoring			7	2	2	1	0	0	2	120	100	25	0		4	2	5.5							2	1	1	1	2
450	0	1	1	2	10	14.5	97	P75	0.62	23.3	1	1	36.2	0										19	1	3	1	0	0	2	100	60	20	0		3	2	5.5							2	1	1	1	2
451	0	4	2	10	11	44.7	150	P75-90	1.36	32.8	1	1	36.5	0										8	2	3	1	0	0	2	45	20	15	0		3	2	3.8							2	1	1	1	2
452	0	2	1	7	8	22	130	P25	0.89	24.7	2	1	36.8	1		4								7	2	2	1	0	0	2	235	200	30	0		3	2	3.6							2	1	1	1	2
453	0	1	2	4	5	12	99	<P3	0.57	21	2	2	36.6	1				1						3	2	2	1	0	0	2	65	35	10	0		3	3		5						2	0	1	1	2
454	0	1	2	0	0	3.5	52	P50-75	0.22	15.9	4	2	37.3	1	1	5					on inotrope on ventilator	2	40	19	1	2	1	0	0	2	45	30	15	0		1	6					0.1			2	1	0	1	2
455	0	1	2	0	10	7.6	71	P10-25	0.38	20	2	1	36.7	1				1			allergy gluten UTI			2	2	2	1	0	0	2	60	40	15	0		3	2	6.5							2	1	1	1	1
456	0	1	1	10	1	30	133	P50	1.05	28.57	3	1	36.7	1	2	5	3				IICP			10	2	2	1	0	0	2	130	90	40	0		4	8					0.1		6	2	1	1	1	2
457	1	1	1	1	5	9.5	79	P10-25	0.45	21	2	1	36.7	1			3				tethered cord			6	2	1	1	0	0	2	220	150	75	60	35.4	4	8							8	2	0	1	1	2
458	0	1	1	0	11	10	75	P50-75	0.45	22	2	1	36.6	1		4					allergy			8	2	3	1	0	0	2	105	90	20	0		3	2	5							2	1	1	1	2
459	0	1	1	6	2	33.9	124	>P97	1.08	31.38	2	1	36.6			5			4		obesity snoring on steroid			8	2	3	1	0	0	2	135	120	20	0		4	2	3.3							2	1	1	1	2
460	0	1	1	9	8	31	131	P50-75	1.06	29	2	1	36.6	1						1	allergy			8	2	3	1	0	0	2	125	90	25	0		2	2	3.9							2	1	1	1	1
461	1	1	1	11	3	11.8	124	P10-25	1.04	30	2	1	36.6	1		1	1				spastic cp allergy			3	2	2	1	0	1	2	225	150	60	30	35.7	2	2	2.8							2	1	1	1	2
462	0	1	2	4	8	16.4	102.8	P10-25	0.68	24	2	1	37.4	1		4								3	2	2	1	1	0	2	450	380	60	0		2	2	4.3							2	1	1	1	2
463	0	1	2	7	7	19.9	114	P10-25	0.79	25	1	1	36.8	0										3	2	3	1	0	0	3	105	70	25	0		2	2	4							2	0	1	1	2
464	0	1	1	9	3	26	150	P25-50	1.04	25	3	2	37.5	1		5	1	1			on ventilator IICP MLS			10	2	1	1	0	0	2	570	520	45	0		3	2	1.5							2	2	1	1	2
465	1	4	1	5	1	19.1	112	P50-75	0.77	24.8	2	1	36.5	1				1						2	2	2	1	1	0	3	80	40	30	30	35.8	2	8							8	2	0	1	1	1
466	0	1	1	4	9	13.2	95	<P3	0.59	22.37	2	1	36.8	1				1			cow milk allergy			2	2	2	1	1	0	3	110	80	25	0		2	2	4.6							2	0	1	1	1
467	1	1	1	2	4	10.2	78.2	<P3	0.47	21.7	3	1	36.7	1	1	5			2		delay development down syndrome			7	2	3	1	0	0	2	140	90	30	140	35.8	4	2	6							2	1	1	1	2
468	0	1	1	7	11	17.3	109	<P3	0.72	24	3	1	36.7	1	1						down syndrome			19	1	2	1	0	0	2	115	55	20	0		1	4	0.6		1.4		0.1			2	1	1	1	2
469	0	1	2	11	8	36.3	146	P25-50	1.21	30	2	1	37	1							PONV			9	2	3	1	0	0	2	225	180	40	0		2	2	2.5							2	1	1	1	2
470	0	1	2	6	1	16.6	107	P3-10	0.7	23	3	1	37.2	1	1			5			polycythemia			19	1	2	1	0	0	2	150	120	25	0		1	4	0.3		1.5					2	1	1	1	2
471	0	1	1	10	10	25.3	129	P50	0.95	26.6	3	1	36.7	1				1			ascites leukemia			4	2	3	1	0	0	2	80	50	30	0		4	2	2.8							3	1	1	1	2
472	0	1	1	0	0	4	50	P75	0.23	17	4	2	37.3	1	1	5		5			polycythemia hypotension on inotrope on ventilator	2	40	19	1	2	1	0	0	2	35	20	15	0		1	6					0.1			2	1	0	1	2
473	0	1	1	0	1	1.8	43	<P3	0.14	12.8	2	1	37	1							preterm	3	36	8	2	3	1	0	0	2	200	135	85	0		4	2	3.3							2	1	1	1	1
374	0	1	2	3	10	14.8	97	P25-50	0.63	23	2	1	37.2	1				1			s/p cmt			8	2	2	1	0	0	2	180	140	25	0		4	2	4							2	1	1	1	2
475	0	1	2	8	3	10.2	96	<P3	0.52	19.6	3	1	36.8	1						1	dehydration allergy hypok hypoNa hypoalb malnutrit			4	1	1	1	0	0	2	60	15	30	0		3	2	6.5							2	1	1	1	1
476	1	1	1	4	10	17.6	108	P25-50	0.72	24.4	3	1	37.4	1	2						liver bone metastasis			1	2	1	1	0	1	2	190	120	20	30	35.7	2	2	5.2							2	1	1	1	1
477	0	1	1	0	2	3.1	49	<P3	0.2	15.5	3	1	37.4	1		5		1			hyperthermia			8	2	2	1	0	0	2	290	250	35	0		4	2	4.2							2	1	1	1	1
478	1	1	1	11	7	31	134	P25	1.07	28.9	2	1	36.6	1						1	impetigo			3	2	2	1	0	1	2	185	115	60	30	35.8	2	2	4							2	0	1	1	2
479	1	1	1	0	0	2.2	44	<P3	0.16	13.75	3	2	36.6	1		5					hyponatremia suspected trisomy	2	39	2	2	1	1	0	0	2	190	150	35	60	35.6	3	2	3							2	1	1	1	1
480	0	1	1	0	1	3	49.8	<P3	0.2	15	3	1	37.1	1				1			G6PD	3	38	8	2	3	1	0	0	2	110	90	20	0		4	8							2	2	0	1	1	1
481	0	1	1	1	5	11.7	86	P75-90	0.5	23.4	2	1	36.6	1				1			allergy			8	2	3	1	0	0	2	120	110	15	0		4	2	8.5							2	1	1	1	2
482	1	1	1	1	5	9	70	P3-10	0.41	21.9	3	2	37	1			1				AOC IVH venous sinus embolism			19	1	2	1	0	0	2	185	155	30	185	35.3	4	2	7.8							2	1	1	1	2
483	1	1	2	11	4	42	142	P50-75	1.28	32	2	1	36.9	1	2						lung mass s/p cmt			3	2	2	1	0	1	2	165	95	50	60	35.6	2	2	2.9							3	2	1	1	2
484	0	1	1	0	2	1.6	41	<P3	0.13	12	2	1	36.8	1		5						3	38	8	2	3	1	0	0	2	150	120	35	0		4	2	1.9	5			0.1			2	1	1	1	1
485	0	2	2	9	1	36.6	138	P90-97	1.18	31	2	1	36.6	1							on steroid			8	2	2	1	0	0	2	70	10	20	0		4	2	3.2							2	1	1	1	2
486	0	1	1	0	1	1	36	<P3	0.1	10	3	1	36.8	1	1	5					BPD on ventilator birth asphyxia severe RDS	4	33	8	2	3	1	0	0	2	155	135	10	0		3	3		5						2	1	1	1	2
487	1	1	2	11	6	29	140	P3-10	1.06	27	1	1	36.6	0										3	2	2	1	0	0	2	150	100	55	90	35.2	2	2	6.2							2	1	1	1	2
488	0	1	1	4	7	12	102	<P3	0.58	20	2	2	38.4	1		1		1			hyperthermia			3	2	3	1	0	0	2	85	35	30	0		3	2	6.6							2	1	1	1	2
489	1	1	1	0	1	1.5	37.5	<P3	0.13	12	3	1	36.7	1				1				1	37	2	2	2	1	0	0	2	150	125	10	30	35.5	2	2	5.3							2	1	1	1	1
490	0	1	2	7	10	34.4	129	>P97	1.11	30	1	1	37.4	0										8	1	2	1	0	0	2	125	90	20	0		3	2	5.8							2	1	1	1	2
491	0	1	1	7	1	19.1	118	P10-25	0.79	24	2	1	36.6	1				1						8	2	3	1	0	0	2	95	55	25	0		4	2	3.1							2	1	1	1	2
492	0	1	1	11	10	35	139	P25-50	1.16	30	2	1	37.3	1							oral leukoplakia.			19	1	3	1	0	0	2	95	80	15	0		4	2	3.4							2	1	1	0	0
493	0	1	1	11	7	58.9	129	>P97	1.45	40	3	2	37.4	1		5		1			Abn LFT morbid obesity on steroid scoliosis			3	2	2	1	0	0	2	125	95	30	0		3	2	2							2	1	2	1	2
494	1	1	2	7	5	19.2	120	­P10	0.8	24	1	1	36.8	0										8	2	3	1	0	0	2	135	115	20	100	35.7	4	2	4.7							2	2	1	1	2
495	1	1	2	0	1	4.1	56	P75-90	0.25	16.4	2	1	36.7	1				1				2	50	2	2	2	1	1	0	2	95	30	40	30	35.3	3	2	5						2.1	1	1	1	1	1
496	1	1	2	0	1	1.2	34	<P3	0.1	12	3	1	37.2	1	1	5					PHT atelectesis on ventilator hypoNa hypoalb	3	34	2	2	2	1	0	0	2	40	20	5	30	35.7	3	8							0.4	3	1	1	1	2
497	0	1	1	2	2	13.4	88	P75	0.57	23	1	1	36.9	0										8	2	2	1	0	0	2	185	155	30	0		4	2	5.2							2	1	1	1	2
498	1	1	1	0	0	2.5	45	P3	0.17	14	4	2	36.8	1	1	5					on inotrope spinal defect	2	38	2	2	2	1	0	0	2	160	80	75	30	35.5	3	2	4				0.1			2	0	1	1	1
499	1	1	2	0	0	2.6	4.5	P3	0.18	14	4	1	37.4	1	1	5						2	40	19	1	2	1	0	0	2	110	60	30	60	35	1	4			2					2	1	1	1	1
500	0	1	2	6	9	48	130	P97	1.31	36	2	2	37.5	1				1			obesity			3	2	2	1	0	0	2	145	115	30	0		2	2	1.7							2	1	1	1	2
501	0	1	1	8	4	22	126	P10-25	0.87	25	2	2	36.9	1				1						8	2	2	1	0	0	2	145	110	30	0		2	2	3.6							2	1	1	1	2
502	0	1	1	7	6	18	117	P3	0.76	23	1	1	36.6	0										8	2	3	1	0	0	2	90	60	25	0		4	2	1.9							2	1	1	1	2
503	0	1	2	3	6	18.3	100	P90-97	0.71	25	2	1	37.4	1		5					snoring			8	2	2	1	0	0	2	100	60	20	0		4	8							3	2	1	1	1	2
504	0	1	2	10	11	25	130	P3	0.95	26	4	2	37.7	1	2	5					on ventilator hyperthermia oliguria ventilator			3	2	2	1	0	0	2	80	60	10	0		5	6					0.1	1		2	1	1	1	1
505	1	1	1	2	6	13.6	93	P50	0.59	23	3	2	37.7	1			1	1			hypok allergy			10	2	1	1	0	0	2	735	645	90	270	34.9	3	2	3.7							2	1	1	1	3
506	1	1	1	0	0	2.9	45	<P3	0.19	15	2	1	36.6	1				1			hypoalb malnutrition	2		2	2	1	1	0	0	2	380	230	120	60	35.1	3	8							3	2	1	1	1	3
507	1	1	2	10	11	25	145	P3	1	25	4	2	37.9	1	2						on inotrope hypotension hyperthermia oliguria burn			3	2	2	1	0	0	2	150	120	20	60	35	5	8							3	2	1	1	0	0
508	0	1	2	0	0	1.8	42	<P3	0.14	12	3	2	36.7	1	1	5					ARDS	4	32	8	2	3	1	0	0	2	100	60	30	0		3	2	3.5							2	1	1	1	2
509	0	1	1	1	9	8.8	79	<P3	0.43	20.46	2	1	37	1				1						4	2	3	1	0	0	2	110	90	20	0		2	2	3.4							2	0	1	1	2
510	1	1	2	0	1	2.6	42.5	<P3	0.17	15.29	4	2	36.8	1	1	3					on ventilator	1	38	5	2	1	1	0	0	2	145	135	10	45	35.8	3	6					0.1			2	1	1	1	3
511	1	1	2	5	5	18	100	P22-50	0.7	25.71	1	2	36.7	0										2	2	3	1	0	0	3	40	35	5	30	35.9	5	2	3.8							2	0	1	0	0
512	0	1	1	11	7	54	145	P90-97	1.47	36.73	2	1	37.1	1				1						1	1	2	1	0	0	2	220	165	50	0		2	2	3.3							2	1	1	1	2
513	0	4	1	9	1	22	130	P3-10	0.68	19.11	2	1	36	0										8	2	2	1	0	0	3	35	15	15	0		4	2	1.4							2	0	1	1	2
514	0	1	1	5	6	12.3	100	<P3	0.58	21.2	3	2	36.6	1	1									5	2	1	1	0	0	2	225	165	60	0		3	4	1.6		1.3					2	1	1	1	3
515	1	1	1	8	10	30	130	P75-90	1.04	28.84	3	1	36.6	1		3	3				on ventilator IICP			19	1	1	1	0	0	2	150	135	15	30	35.9	4	2	0.3							2	1	1	1	1
516	0	1	2	4	7	15.2	102	P10-25	0.65	23.38	2	1	36.6	1							snoring			8	2	2	1	0	0	2	120	85	25	0		4	8	2.6						8	2	0	1	1	2
517	0	1	2	4	6	22	110	P90-97	0.81	27.16	2	1	36.7	0										8	2	2	1	0	0	3	85	55	20	0		4	2	2.7							2	0	1	1	2
518	0	1	1	4	8	17	110	P25-50	0.72	23.61	1	1	37.2	0										8	2	2	1	0	0	3	75	45	15	0		4	8	2.9						8	2	0	1	1	1
519	0	1	1	2	9	12.8	86	P25-50	0.55	23.27	2	1	36.8	1				2						4	2	3	1	0	0	2	50	10	20	0		3	8							2	2	1	1	1	3
520	1	1	2	1	8	10.6	78.5	P50-75	0.48	22.08	2	1	37	1		5		1			pleural effusion ovarian yolksac tumor			2	2	1	1	1	0	2	190	130	60	30	35.5	3	2	3.8							2	1	1	1	3
521	1	1	2	11	0	25.3	136	P3	0.97	26.08	2	1	37.6	1							allergy			8	2	2	1	0	0	2	100	50	30	30	35.8	4	8							8	2	1	1	1	2
522	0	1	1	0	4	5.8	65	P3-10	0.32	18.12	2	1	36.5	0										9	2	2	1	0	0	2	200	140	30	0		4	8							8	2	1	1	1	3
523	0	1	1	0	1	4.8	52	P75	0.26	18.46	3	1	36.9	1	1							1	42	19	1	2	1	0	0	2	70	50	20	0		1	4	0.6		2.1					2	1	1	1	1
524	0	4	1	1	7	9.9	18	P10-25	0.47	21.06	1	1	36.5	0										2	2	2	1	1	0	2	120	70	40	0		3	8							8	2	1	1	1	2
525	0	1	2	1	7	8.3	78	P3	0.42	19.76	2	1	37	1				1						2	2	2	1	1	0	2	110	80	30	0		3	2	4.8							2	1	1	1	2
526	0	1	1	11	1	36.8	140	P50-75	1.19	30.9	2	1	36.6	1		1								9	2	2	1	0	0	2	90	50	25	0		2	2	2.4							2	1	1	1	2
527	1	1	2	3	1	12	91.3	­­P10-25	0.55	21.81	2	1	37	1				1						8	2	2	1	0	0	2	190	140	35	30	35.8	3	2	3.3							2	1	1	1	2
528	0	1	2	0	2	3.8	53	<P3	0.23	16.52	3	2	36.9	1	1	5					septic shock on ventilator			5	2	1	1	0	0	2	85	75	10	0		3	4			0.1					2	1	1	1	1
529	1	1	1	1	7	22.4	117.5	P10-25	0.85	26.35	1	1	36.7	0										3	2	2	1	1	0	2	195	140	55	60	35	3	3		3.4						2	1	1	1	2
530	0	1	2	4	9	14.3	101	P3-10	0.63	22.69	1	1	37	0										3	2	2	1	1	0	2	475	375	100	0			2	3.2							2	1	1	1	1
531	0	1	1	8	8	19.2	117	<P3	0.78	24.61	2	1	37	1			3	1			spastic cp			3	2	2	1	0	0	2	85	55	30	0		3	2	4.2							2	1	1	1	2
532	0	1	2	0	6	8	69	P75-90	0.39	0.51	2	1	36.5	1				1						9	2	2	1	0	0	2	110	90	20	0		4	2	2.5							2	1	1	1	2
533	0	1	1	6	11	18.7	116	P10-25	0.77	24.28	1	1	36.6	0										8	2	2	1	0	0	2	135	85	45	0		3	2	3.2							2	1	1	1	2
534	1	1	1	1	8	12.3	91	P50-75	0.55	22.36	2	1	36.7	1						1	allergy			8	2	2	1	0	0	2	165	150	15	75	35.6	3	3	1.7	4.2						2	1	1	1	2
535	0	1	1	0	0	3.1	44	P25-50	0.19	16.31	3	2	37.2	1	1							2	38	19	1	2	1	0	0	2	175	140	35	0		3	4			1.7					2	1	1	1	2
536	1	1	2	0	1	2.5	49	<P3	0.18	13.88	4	1	36.9	1	1	5		1			CHF pleural effusion on ventilator	1	38	5	2	1	1	0	0	2	140	60	75	60	35.7	3	4			0.8		0.1			2	1	1	0	1
537	0	1	1	0	9	10	67	P75-90	0.43	23.25	2	2	36.6	0										3	2	3	1	0	0	2	80	40	20	0		3	2	6							2	1	1	1	2
538	0	0	1	2	3	10.7	80	P10	0.48	22.29	4	2	37.3	1	2			1			bleeding tendency hypoalb			19	2	3	1	0	0	2	80	60	20	0		5	4			1					2	0	1	1	1
539	0	1	1	6	9	21.9	119	P50-75	0.85	25.76	2	2	36.9	1				1						3	2	3	1	0	0	3	45	30	15	0		5	2	3.6							2	1	1	1	1
540	0	1	1	1	11	8.6	79	<P3	0.43	20	3	2	36.5	1				1						2	2	2	1	0	0	2	115	75	30	0		3	3		7						2	1	1	1	1
541	0	1	1	9	5	23.4	122	P10	0.89	26.29	2	1	36.9	1						1	allergy			8	2	3	1	0	0	2	60	45	15	0		3	3	1.3	4.3						2	1	1	1	2
542	0	1	1	8	10	52.7	135	>P97	1.4	37.64	2	1	37.2	1						1	obesity			7	2	2	1	0	0	2	360	315	45	0		3	2	2.9							2	1	1	1	2
543	0	1	1	0	4	5.3	58	<P3	0.29	18.27	2	1	37	1				1						2	2	1	1	1	0	2	210	120	90	0		3	2	1							2	1	1	1	1
544	0	1	1	9	5	21.9	120	<P3	0.85	25.76	1	1	37.1	0										8	2	3	1	0	0	2	75	40	20	0		4	2	3.2							2	1	1	1	2
545	0	1	1	7	9	35.6	121	>P97	1.09	32.66	2	1	36.7	1							obesity on tracheostomy			7	2	2	1	0	0	2	80	65	10	0		4	2								2	1	0	1	2
546	0	1	1	10	2	38.3	132	P75-90	1.18	32.45	2	1	37.9	1				1			fever			2	2	1	1	0	1	2	195	175	20	0		3	2	3.1							2	1	1	1	1
547	1	1	1	0	3	5	64	<P3	0.29	17.24	4	1	36.8	1	2	5	1				on ventilator IICP			7	2	2	1	0	0	2	45	25	20	45	35.8	4	2	4.6							2	1	1	1	1
548	1	1	1	5	6	12.3	100	<P3	0.58	21.2	4	2	36.6	1	1			1						5	2	1	1	0	0	2	140	135	5	30	35.5	2	4	0.8		1.6					2	1	1	1	1
549	0	1	1	1	1	10	78	P50-75	0.46	21.73	2	2	38	1				1			fever			6	2	3	1	0	0	2	120	60	30	0		3	2	4							2	1	1	1	1
550	1	1	2	6	1	26.2	122	P90-97	0.94	27.87	3	2	36.8	1			3				IICP			10	2	1	1	0	0	2	110	65	40	75	35.7	3	3		1.9						2	1	1	1	2
551	0	1	2	10	11	75	161	>P97	1.83	40.98	2	2	37.8	0										1	2	2	1	0	0	2	160	135	25	0		2	2	2							2	1	1	2	2
552	0	1	1	2	0	3.7	52.5	<P3	0.23	16.09	3	2	37.1	1				1			DVT abnormal LFT			4	2	3	1	0	0	2	95	70	25	0		3	2	3.1							2	1	1	1	1
553	0	1	1	7	5	25	125	P75-90	0.93	26.88	3	1	38.2	1			3	1			fever csf leak surgical site infection			10	2	1	1	0	0	2	150	100	40	0		2	2	3.3							2	1	1	1	2
554	0	1	1	4	9	14.2	100	P3-10	0.62	22.9	2	1	37.8	1				1						4	2	2	1	0	0	3	80	60	15	0		2	2	5							2	0	1	1	2
555	1	1	1	8	4	23.3	129	P25-50	0.91	25.27	2	1	36.3	1				1						9	2	2	1	0	0	2	120	90	30	60	35.4	4	2	3.5							2	1	1	1	2
556	0	1	1	10	2	38.3	132	­­P75-90	1.18	32.4	2	1	37.9	1				1			fever hypokalemia			2	2	2	1	0	1	2	195	175	20	0		3	2	3.1							2	1	1	1	2
557	0	1	1	4	7	20.5	101	P75-90	0.75	27.33	2	1	36.9	1				1						3	2	2	1	0	1	2	165	100	65	0		2	2	4.4							2	1	1	1	1
558	0	1	2	9	11	38	144	P75-90	1.23	30.9	3	1	36.7	1	2	4					OSA			4	2	2	1	0	0	2	120	80	15	0		3	2	3.4							2	1	1	1	2
559	0	1	1	1	2	8.6	76.5	P3-10	0.42	20.47	2	1	36.8	1				1						2	2	2	1	0	0	2	85	50	35	0		3	2	4.6							2	1	1	1	1
560	0	1	2	0	1	2.4	42.5	<P3	0.16	15	3	1	36	1	1	3					abnLFT hypoalb	1	37	2	2	2	1	0	0	2	110	75	35	0		3	2	6.3							2	1	1	1	1
561	0	1	1	2	11	2	11	­P25	0.57	22.28	2	1	37.2	1		4								7	2	2	1	0	0	2	180	165	15	0		4	2	8.6							2	1	1	1	1
562	0	1	1	3	4	10.7	91	P3-10	0.52	20.57	2	1	37.1	0										7	2	2	1	0	0	2	110	100	10	0		3	8							8	2	1	1	1	2
563	0	4	1	5	7	17.5	106.5	P25	0.71	24.64	2	1	36.5	1			1							2	2	2	1	0	1	2	120	75	45	0		2	8	1.1						8	2	1	1	1	2
564	0	1	1	0	3	6.5	59	P25-50	0.31	20	2	1	36.5	1				1						9	2	2	1	0	0	2	195	160	25	0		4	2	4.8							2	1	1	1	1
565	1	1	1	0	0	4	54	P10-25	0.24	16.6	3	1	37.7	1	1							2	44	19	1	2	1	0	0	2	210	150	20	90	35.2	1	4	1.3		0.8					2	1	2	1	1
366	0	1	1	0	1	4.8	52	P75	0.26	18.46	3	1	36.9	1	1									19	2	2	1	0	0	2	70	50	20	0		1	4	0.6		2.1					2	1	1	1	1
567	0	1	1	2	3	18.4	89	P97	0.67	27.46	2	1	36.9	0										2	2	2	1	1	0	2	255	195	60	0		3	2	2.7							2	1	1	1	2
568	0	1	1	9	5	25	124	P10-25	0.92	27.17	2	1	36.6	1				1						7	2	2	1	0	0	2	385	340	45	0		2	2	2							2	0	1	1	2
569	1	1	1	8	1	24	128	P10-25	0.92	26.08	1	1	36.6	0										8	2	2	1	0	0	2	100	55	25	30	35.8	3	2	1.7							2	1	1	1	2
570	0	1	2	6	1	19.9	11	P50-75	0.81	24.56	2	1	36.5	1				1						4	2	3	1	0	0	3	65	25	25	0		4	2	3				0.1			2	0	1	1	1
571	0	1	2	5	6	24.7	115	P90-97	0.88	28.06	2	1	36.6	0										7	2	2	1	0	0	2	110	95	15	0		4	2	2.9							2	1	1	1	2
572	0	1	2	2	1	12	85	P50-75	0.53	22.64	3	1	37	1	2	5					HT atelectesis			2	2	1	1	1	0	2	355	275	80	0		3	2	2.9							2	1	1	1	1
573	0	1	1	1	10	8.8	79	<P3	0.44	20	2	1	37	1				1						9	2	3	1	0	0	2	110	90	20	0		2	2	3.4				0.1			2	0	1	1	2
574	0	2	2	10	5	31.7	145	P25-50	1.12	28.3	2	1	36.8	1		2		1						7	1	2	1	0	0	2	110	90	20	0		4	2	3.2							2	1	0	1	2
575	0	1	2	10	7	26	135	­­P3-10	0.98	26.53	2	2	37.1	0										3	2	2	1	0	0	2	135	90	40	0		3	2	2.3							2	1	1	1	2
576	0	1	2	1	6	10	80	­­P75	0.47	21.27	1	2	37	0										4	2	3	1	0	0	2	60	20	20	0		3	2	4							2	1	1	0	0
577	0	1	2	7	6	26	126	P75-90	0.95	27.36	3	2	36.9	1			3	1			neuro tumor			10	2	2	1	0	0	2	120	80	40	0		2	2	3.8							2	1	1	1	2
578	0	1	2	8	4	25	95	P25-50	0.81	30.86	2	2	37.1	1				1						3	2	2	1	0	0	2	275	200	65	0		2	2	3.2							2	1	1	1	2
579	0	1	1	8	10	30	129	P75-90	1.03	27.52	3	2	36.6	1			1				meningitis IICP			10	2	2	1	0	0	2	120	105	15	0		2	0								2	1	1	0	2
581	0	3	1	4	10	17.2	106	P50-75	0.71	24.22	1	1	36.6	0										2	2	2	1	0	1	3	70	45	30	0		2	2	2.9							2	1	1	1	1
581	0	1	1	4	10	17.2	106	P50-75	0.71	24.22	2	2	36.6	0										2	2	2	1	0	0	2	75	55	10	0		3	2	4.7							2	0	1	1	1
582	0	1	1	4	7	20	101	P75-90	0.74	27.02	1	2	37.4	0										3	2	2	1	0	1	2	320	240	65	0		2	0	8						8	2	1	1	1	2
583	0	1	1	8	10	30	130	P75-90	1.04	28.84	3	1	37.2	1		3	1				on ventilator weak on steroid			19	2	2	1	0	0	2	50	30	10	0		3	2	0.3							2	1	1	1	1
584	0	1	1	0	0	2.5	45	P3	0.17	14.7	3	1	37.8	1	1						sepsis			2	2	1	1	0	0	2	385	280	100	0		3	3		4						2	1	1	1	1
585	0	1	1	4	7	20.5	101	P75-90	0.75	27.33	2	2	36.5	1				1						3	2	2	1	0	0	2	155	115	35	0		2	2	3							2	1	1	1	1
586	0	1	2	10	8	22.3	133	<P3	0.9	22.55	3	1	36.6	1	1									19	2	2	1	0	0	2	105	85	20	0		1	4	0.4		0.8		0.1			2	1	1	1	2
587	0	1	1	2	9	13	81	P50	0.54	24.07	2	1	36.4	0				1						3	2	2	1	0	0	2	90	60	30	0		2	3		5.9						2	1	1	1	1
588	0	1	2	5	3	13.6	105	<P3	0.62	21.93	2	1	36.5	1			5							3	2	2	1	1	0	2	435	345	95	0		2	3		5.1						2	1	2	1	2
589	1	1	1	2	9	12.8	86	P25-50	0.55	23.27	2	1	36.7	1				2						4	2	2	1	0	0	2	140	110	30	30	35.9	3	2	4.6							2	1	1	1	1
590	0	1	1	8	5	31	120	P75-90	1.01	30.69	1	1	37	0										8	2	2	1	0	0	2	135	110	20	0		4	2	2.3						8	2	0	1	1	2
591	0	1	1	1	7	11.3	80	P50	0.5	22.6	2	1	37.2	1							Down syndrome			8	2	2	1	0	0	2	125	65	0	0		4	2	3.5							2	1	1	1	2
592	0	1	2	3	3	15.5	80	P50-75	0.58	26.8	3	1	36.8	1			3	1			UTI			3	2	2	1	0	0	2	115	75	40	0		2	1	1.6				0.1			2	1	1	1	1
593	0	1	1	1	2	6.6	70	<P3	0.35	18.85	3	1	36.7	0										19	1	2	1	0	0	2	65	55	10	0		4	3		6.8						2	0	1	1	2
594	1	1	1	9	2	25	152	P25-50	1.03	24.3	3	1	38.2	1	2						on ETT on ventilator burn electrolyte imbalance			2	2	2	1	0	0	2	205	180	25	90	35.1	5	2	2.8							2	1	1	1	2
595	1	1	1	7	7	28.2	129	P75-90	1.01	28.05	1	1	37.1	0										8	2	2	1	0	0	3	80	55	25	30	35.9	4	2	1							2	0	1	1	2
596	0	1	1	5	3	20.1	117	P50-75	0.81	24.87	1	1	36.7	0										8	1	2	1	0	0	3	75	30	15	0		4	2	4							2	0	1	1	2
597	0	1	2	6	6	26.3	124	P90-97	0.95	27.6	1	1	36.8	0										8	2	2	1	0	0	3	110	95	15	0		4	2	3.8							2	0	1	1	2
598	0	1	2	7	7	23	119	P25-50	0.87	26.38	2	1	36.5	1				1						8	2	2	1	0	0	3	90	55	35	0		4	2	40.8							2	0	1	1	2
599	0	1	1	5	3	15.5	102	P3-10	0.66	23.4	2	1	36.8	1				1						8	2	2	1	0	0	2	95	65	20	0		4	2	2.6							2	1	1	1	2
600	1	1	2	4	11	14.7	100	P10	0.64	23	3	1	36.7	1			1	2			spastic CP			3	2	2	1	0	1	2	145	55	55	145	35.2	2	2	4.1							2	1	1	1	2
601	1	1	2	1	9	8	75	<P3	0.41	19.6	1	1	37.3	0										3	2	2	1	0	0	3	135	100	25	30	34.7	2	2	3.8							2	1	1	0	0
602	0	1	1	1	11	9.5	86	P10-25	0.47	19.84	3	1	37.1	1			1	1			panthrombosis AVF			19	1	2	1	0	0	2	190	115	25	0		4	2	5.3							2	1	0	1	1
603	0	4	1	1	5	11.5	80.5	P50-75	0.5	22.7	2	1	36.5	1						1	allergy			2	2	2	1	0	1	3	120	90	30	0		3	2	6							2	1	1	1	2
604	0	1	1	1	1	9.2	70.6	P50	0.42	21.7	2	1	36.5	1				1						2	2	2	1	1	0	2	165	120	40	0		4	2	3.2							2	1	1	1	1
605	0	1	1	1	2	11.7	78	P75-90	0.5	23.23	2	1	36.6	1					2					2	2	2	1	0	1	3	240	210	30	0		2	2	4.3							2	0	1	1	2
606	0	1	1	7	5	18.3	110	P3-10	0.75	24.5	2	1	37.8	1						1	CKD fever bilat VUR			2	1	2	1	1	0	2	240	180	30	0		2	2	4.2							2	1	1	1	1
607	1	1	1	0	11	7.6	69	P3	0.38	19.9	2	1	36.9	1						1	histoery of preterm , hx of on ventilator			2	2	2	1	1	0	2	185	135	35	60	35.1	3	2	5.2							2	1	1	1	1
608	0	1	1	1	0	6.2	68.5	<P3	0.34	18.05	3	1	37.2	1				1			piere robin syndrome cleft palate			7	2	3	1	0	0	2	95	80	15	0		3	2	3.2							2	1	1	1	1
609	0	4	1	3	2	14.2	93.4	P25-50	0.6	23.39	2	1	36.8	1	1									8	2	3	1	0	0	3	50	30	10	0		4	2	1.1							2	0	1	1	2
610	0	1	1	6	6	15	112	<P3	0.68	23.9	3	2	36.9	1			3				IICP hydrocephalus			5	2	2	1	0	0	2	215	75	75	0		3	2	5.3							2	1	1	1	2
611	0	1	1	2	0	8.5	80	<P3	0.4	19.6	3	1	36.9	1	1									19	1	3	1	0	0	2	115	75	40	0		1	4			1.2					2	1	1	1	1
612	0	1	1	4	9	14.2	106	<P3	0.64	22	2	1	36.9	1							hypoNa allergy			8	2	2	1	0	0	2	35	15	20	0		5	2	2.1							2	1	1	1	2
613	0	1	1	1	6	9.8	75	P10-25	0.45	21	2	1	36.2	1				1						7	2	2	1	0	0	2	145	115	30	0		4	8	8							2	1	1	1	1
614	0	1	2	2	9	12.7	87	P25-50	0.55	23	2	1	37.1	1			1	1			leukocytosis			3	2	3	1	0	0	3	80	40	20	0		3	2	3.7							2	1	1	1	1
615	0	1	2	0	0	3.1	47	<P3	0.2	15.4	3	1	37	1		5					ON VENTILATOR	2	39	7	2	2	1	0	0	2	115	80	35	0		1	8							3	2	1	1	1	1
616	0	4	1	5	1	14.6	101	P3-10	0.64	22.8	2	1	36.5	1				1						9	2	3	1	0	0	2	70	40	30	0		2	8							8	2	1	1	1	1
617	0	1	2	7	9	9	97	<P3	0.5	18.27	3	1	37.2	1			1				spastic cp on tracheostomy			1	2	2	1	0	0	2	225	210	15	0		2	2	6.7							2	1	1	1	1
618	0	1	2	3	11	13.4	99.5	P10	0.6	22	2	1	36.9	1				1			fever TB			3	2	3	1	1	0	3	125	175	50	0		2	2	4.5							2	0	1	1	2
619	0	1	1	0	4	6.4	67	P25-50	0.35	19.41	3	1	32.7	1	2		1				POST CARDIAC ARREST IICP			10	2	1	1	0	0	2	220	150	70	0		3	2	3							2	1	1	1	2
620	0	1	1	5	11	22	176	P75-90	0.84	26.12	2	1	36.4	1							bilat VUR			2	2	2	1	0	0	2	75	50	25	0		3	2	1.4							2	1	1	1	1
621	0	0	1	2	1	10	84	P3	0.48	20.7	2	1	36.9	1						1	ALLERGY			2	2	2	1	0	0	2	165	110	55	0		3	2	3.5							2	1	1	1	1
622	1	1	1	1	6	7	75	<P3	0.38	18.3	4	2	36.4	1	2	3		1			on inotrope, on ventilator,post cardiac arrest			5	2	1	1	0	0	2	110	95	15	60	34.5	3	6					0.1			2	1	1	1	1
623	1	1	1	1	1	10	80	P50-75	0.47	21	4	2	37.7	1	2	5	1				POST CARDIAC ARREST ON VENTILATOR IICP			10	2	1	1	0	0	2	190	130	60	120	35	3	8							1	2	1	1	1	2
624	1	1	1	9	2	25	152	P25-50	1.02	24.3	3	1	38.1	1	2			1			fever electrolyte imbalance burn			3	2	2	1	0	0	2	175	145	30	30	34.5	5	2	1.6							2	1	1	0	0
625	0	1	1	5	8	17.6	112	P10-25	0.74	23.78	3	1	36.8	1				3			factor V deficiency			7	2	3	1	0	0	2	155	130	20	0		4	2	6.3							2	1	1	1	2
626	0	1	2	3	0	13.6	63	P50-75	0.48	27.8	1	1	37.6	0										3	2	3	1	0	0	3	75	45	25	0		4	2	3.7							2	0	1	1	2
627	0	1	1	0	2	2.2	45	<P3	0.16	13.2	3	2	36.8	1		3						3	37	8	2	3	1	0	0	2	240	225	15	0		4	3	1.8	4.5						2	1	1	1	1
628	0	1	2	1	8	14	88.5	P90-97	0.59	23.86	2	1	37.3	1				1						8	2	3	1	0	0	3	50	10	25	0		4	2	4.3						8	2	0	1	1	1
629	0	1	2	5	3	15.6	108	P10-25	0.68	22.8	2	1	36.7	1						1	History of febrile seizure			8	2	3	1	0	0	3	55	15	15	0		4	2	4							2	0	1	1	2
630	0	1	1	2	3	12.8	90	P25-50	0.56	22.62	2	1	37	1							histor of febrile seizure			8	2	3	1	0	0	2	40	25	10	0		4	2	2.3							2	1	1	1	2
631	0	1	2	3	4	14.6	105	P25-50	14.6	105	2	1	36.7	1						1	spastic cp			3	2	3	1	1	0	2	100	45	45	0		3	2	3.7							2	0	1	1	2
632	0	1	1	5	8	15.5	108	P3-10	0.68	22.7	2	1	36.5	1						1	delay development			3	2	3	1	1	0	2	130	60	45	0		3	2	5.2							2	0	0	1	2
633	0	1	1	10	10	62	148	>P97	1.6	38.83	2	1	36.8	1						1	OBESITY			3	2	2	1	0	1	2	165	90	55	0		3	2	2.9							2	1	1	1	2
634	0	1	2	2	10	17	97	>P97	0.67	25.1	2	1	36.6	1				1						8	2	3	1	0	0	3	90	35	20	0		4	2	2.9							2	0	1	1	2
635	0	1	1	2	10	23	106	P90-97	0.82	27.94	2	2	36.6	1				1						3	2	3	1	0	0	2	100	60	40	0		2	2	2.1							2	1	1	0	2
636	0	1	2	5	2	19	108.5	P50-75	0.75	25.1	2	1	36.5	1		1								8	2	3	1	0	0	3	55	40	15	0		4	8							3.5	2	0	1	0	0
637	0	4	1	5	1	18.6	105	P50-75	0.73	25.25	1	1	36.5	0										2	2	3	1	0	0	3	85	45	20	0		2	2	3.2							2	0	1	1	1
638	0	1	1	0	2	4.5	53	P3-10	0.25	17.5	2	1	36.9	1				1						2	2	3	1	0	0	2	85	50	25	0		3	2	3.3							2	1	1	1	1
639	0	1	1	8	5	28	125	P50-75	0.98	28.4	2	1	36.9	0										7	2	2	1	0	0	2	155	125	40	0		2	8							8	2	0	1	1	2
640	0	1	1	2	1	9.6	85	<P3	0.48	20.16	3	1	35.8	1	1						bifid scortum			2	2	2	1	1	0	2	135	90	35	0		3	2	3							2	1	1	1	1
641	0	1	2	0	2	4.2	49.5	P25-50	0.24	17.48	3	1	37.1	1		5		1			ON VENTILATOR	1	45	7	2	2	1	0	0	2	315	255	60	0		2	2	0.7						3	2	1	1	1	1
642	0	1	1	3	9	17.1	100	P75-90	0.69	24.8	2	1	36.7	1				1						7	2	3	1	0	0	2	120	60	60	0		4	2	2.9							2	1	0	1	3
643	0	1	1	2	1	13	92	P50-75	0.58	22.6	2	1	37.1	1							ALLERGY			8	2	2	1	0	0	2	215	135	40	0		4	2	4.6							2	1	1	1	2
644	0	1	2	4	2	12.6	92	<P3	0.56	22.2	1	1	37.4	1							hypokalemia			8	2	3	1	0	0	3	85	60	10	0		4	2	3.9							2	0	1	1	2
645	1	1	1	0	2	3.7	50	<P3	0.22	16.3	4	2	37	1	1						ON INOTROPE ON VENTILATOR HYPOXIC SPELL			19	1	2	1	0	0	2	125	115	10	30	35.7	1	1			1.1					2	1	1	1	1
646	0	1	1	1	0	7.1	74	P3	0.38	18.6	2	1	37.1	1	1									19	1	2	1	0	0	2	115	90	25	0		1	2	4.2							2	1	0	1	1
647	1	1	2	2	9	12.7	87	P25-50	0.55	22.9	2	1	36.9	1			1				HYPOKALEMIA HYPERCALCEMIA			3	2	3	1	0	0	3	75	55	20	60	35.7	5	2	4.7							2	0	1	1	2
648	1	0	1	0	7	6.7	65	P3	0.34	19.2	2	1	36.8	1				1						2	1	2	1	0	1	2	105	50	55	60	35.6	3	3	4.5							2	1	1	1	1
649	1	1	1	11	0	56	147	>P97	1.5	37	2	1	36.9	1					4					8	2	2	1	0	0	2	105	95	10	30	35.2	4	2	2.5							2	1	1	1	2
650	0	1	1	10	4	23.3	129	P3-10	0.91	25.6	2	1	36.6				3							3	2	2	1	0	0	2	230	195	35	0		2	2	2.6							2	1	1	1	2
651	0	1	2	3	4	17.2	103	P50-75	0.7	24.57	2	1	36.6	1		4								3	2	2	1	0	0	2	165	140	25	0		2	8							6	2	0	1	1	1
652	0	1	1	4	2	17.5	117	P50-75	0.75	23.33	3	2	36.9	1				1						7	2	2	1	0	0	2	70	30	20	0		4	2	2.3							2	1	1	1	2
653	0	1	1	9	3	45	150	>97	1.36	33.08	2	2	36.6	0										3	2	2	1	0	0	2	170	100	70	0		2	2	4.7							2	1	1	1	2
654	1	1	2	0	0	3.3	50	P3-10	0.21	15.7	4	2	33.8	1	1	5			4		SEPSIS ON VENTILATOR ON STEROID	1	35	19	2	2	1	0	0	2	100	80	10	100	33.4	1	1								2	1	0	1	1
655	1	1	1	10	9	27.6	144	P10-25	1.05	26.28	3	2	36.7	1			3		4		ON STEROID			6	2	1	1	0	0	2	210	120	70	60	35.3	2	2	2.2							2	1	1	1	2
656	0	1	1	1	4	14.5	84	>P97	0.58	25	2	1	37.6	1					2		OBESITY			1	2	1	1	0	0	2	255	220	35	0		2	2	2							2	1	1	1	1
657	0	1	1	4	8	14.1	108.5	<P3	0.65	21.69	2	1	36.5	1				1	4		on steroid			4	2	3	1	0	0	2	70	30	30	0		2	2	3.8							2	1	1	1	1
658	0	1	1	2	7	21.5	95	>P97	0.75	28.66	2	1	36.9	0										2	2	2	1	1	0	2	175	130	35	0		3	2	46.4							2	1	1	1	1
659	0	1	1	0	1	4.3	53.5	P3-10	0.25	17.2	2	1	37.1	1				1				2	44	2	2	2	1	0	0	2	105	85	20	0		4	2	3.5							2	1	1	1	1
660	0	4	1	2	11	15.8	95	P75	0.64	24.68	1	1	36.4	0										2	2	2	1	1	0	3	90	60	30	0		3	2	6.3							2	1	1	1	1
661	0	1	2	8	0	27.4	130	P75-90	1	27.55	3	1	36.8	1	1									19	2	2	1	0	0	2	175	140	35	0		1	2	2.9							2	1	1	1	1
662	0	1	1	10	1	28.1	138	P25-50	1.03	27.28	2	1	36.6	1		1								9	2	2	1	0	0	2	200	175	25	0		4	3		6.3						2	1	1	1	2
663	0	1	1	5	6	14.2	105	<P3	0.64	21.5	1	1	36.6	0										8	2	2	1	0	0	2	205	180	25	0		4	2	5							2	1	1	1	2
664	0	1	2	8	9	47.3	144.5	>P97	1.37	34.52	1	1	36.5	0										8	2	2	1	0	0	2	100	55	25	0		4	8	1.3						8	2	1	1	1	2
665	0	1	1	2	0	11.7	90	P25-50	0.54	21.66	2	1	37.2	1				1						8	2	2	1	0	0	3	90	55	30	0		4	8							8	2	0	1	1	2
666	0	1	2	8	11	21.9	130	P3-10	0.88	24.88	1	1	36.6	0										8	2	2	1	0	0	3	65	35	20	0		4	2	2.7							2	0	1	1	1
667	0	1	1	10	0	29.7	139	P25-50	1.07	27.75	1	1	36.5	0										8	2	2	1	0	0	3	65	35	15	0		4	2	3.4							2	0	1	1	2
668	0	1	2	4	0	15	101	P10-25	0.64	23.43	2	1	36.6	1				1						3	2	2	1	1	0	3	95	50	45	0		2	2	6							2	0	1	1	2
669	1	1	1	1	3	12.5	75	P90-97	0.51	24.5	1	1	36.1	0										3	2	2	1	0	0	3	45	25	20	45	35.5	4	8								2	0	1	1	1
670	0	1	1	5	11	12	100	<P3	0.57	21.05	3	1	36.8	1	1	5					cardiomegaly on oxygen			5	2	1	1	0	0	2	160	115	45	0		3	4			1.3					2	1	1	1	1
671	0	1	1	2	6	11.6	88	P10-25	0.53	21.88	1	1	36.7	0										8	2	2	1	0	0	2	80	70	10	0	36	4	2	2.5							2	1	1	1	2
672	1	1	1	5	2	9.7	88	<P3	0.48	20.2	3	1	36.8	1			1							3	2	2	1	0	1	2	230	170	60	90	35.2	2	2	7.2							2	2	1	1	1
672	0	1	2	11	0	9.5	75	P50-75	0.44	21.59	2	1	37	1				1						7	2	2	1	0	0	2	195	175	20	0		4	2	3.1							2	1	1	1	2
674	0	1	2	0	2	3.2	51	<P3	0.21	15.23	3	1	36.9	1		3		1				3	40	8	2	3	1	0	0	2	190	150	40	0		3	3		6.6						2	1	1	1	1
675	1	1	1	2	0	8	75	<P3	0.4	20	4	2	37	1	2	5		2	4		on steroid			5	2	1	1	0	0	2	90	75	15	90	35.6	4	6					0.1			2	1	1	1	1
676	0	1	2	5	9	21.9	116	P75	0.84	26.07	2	1	36.8	1				1						7	2	2	1	0	0	3	85	55	20	0		4	2	4.5							2	0	1	1	2
677	0	1	1	9	2	29	129	P50-75	1.01	28.71	1	1	37.3	0										8	2	2	1	0	0	2	180	150	25	0		4	2	2.8							2	1	1	1	2
678	0	1	2	8	0	19	123	<P3	0.8	23.75	2	1	36.5	0										2	2	2	1	0	0	2	60	30	30	0		3	2	3.7							2	1	1	1	1
679	1	0	2	0	2	4.4	58.5	<P3	0.32	13.75	2	1	36.6	1	1				2					5	2	1	1	0	0	2	150	135	15	60	34.9	2	2	3							2	1	1	1	1
680	0	1	1	5	5	19	110	P90	0.76	25	1	1	36.6	0										2	2	2	1	0	0	2	180	150	30	0		3	2	4.2							2	1	1	1	1
681	0	1	1	2	0	12	90	P25-50	0.54	22.22	2	1	37.6	1				1						19	2	3	1	0	0	2	40	30	10	0		4	2	1.6							2	1	1	0	0
682	1	1	2	6	0	18.2	117	P10-25	0.76	23.9	1	1	36.9	0										8	2	2	1	0	0	2	95	65	25	60	35.5	4	2	2.7							2	1	1	1	2
683	0	1	2	6	0	20	117	P25-50	0.8	25	3	1	37.1	1	1			1						19	2	3	1	0	0	2	100	70	20	0		1	2	2.5							2	1	1	1	1
684	0	1	1	6	0	22.7	114	P50-75	0.83	26.5	3	1	36.5	1	1	2								19	1	3	1	0	0	2	80	45	35	0		1	2	1.4	0.9						2	1	1	1	1
685	0	1	2	8	0	19	123	<P3	0.8	23.75	2	1	36.6	0										3	2	3	1	0	0	2	55	35	20	0		3	2	4.7							2	1	1	1	2
686	0	1	2	4	0	10.3	92	<P3	0.51	20.19	3	1	36.5	1	1									7	2	3	1	0	0	2	125	115	0	0		4	4	2		1					2	1	1	1	2
687	1	1	1	2	0	8	75	<P3	0.4	20	4	2	36.4	1		3			4		ON VENTILATOR ON STEROID			5	2	1	1	0	0	2	90	75	15	30	35.9	3	2	2.5							2	1	1	1	1
688	0	1	2	0	2	2.2	45.5	<P3	0.16	13.75	2	2	36.6	1		5						1	61	8	2	3	1	0	0	2	195	150	45	0		3	3		4.5						2	1	1	1	1
689	1	1	1	4	2	13.3	96	P3	0.59	22.54	2	1	37.1	1		4								7	2	2	1	0	0	2	130	80	30	90	35.6	4	2	3.8	5.3						2	1	1	1	2
690	0	1	1	0	9	7.6	68	P10	0.38	20.05	2	1	36.5	1	1									19	1	3	1	0	0	2	100	40	30	0		1	2	2.6							2	1	1	1	1
691	0	3	1	9	9	15	116	<P3	0.48	31.25	3	1	36.6	1	1									19	1	3	1	0	0	2	120	80	25	0		1	2	2		1					2	1	2	1	1
692	0	1	1	4	4	14	110	P3-10	0.42	33.33	4	2	37	1	2	3		1			SEPTIC SHOCK ON VENTILATOR			5	2	1	1	0	0	2	55	50	5	0	37.2	3	6					0.1			2	1	1	1	1
693	1	1	1	2	0	8	75	<P3	0.16	50	4	2	36.5	1		3		1			ON VENTILATOR			5	2	1	1	0	0	2	130	115	15	90	35.1	4	6					0.2			2	1	1	1	1
694	0	1	2	0	2	1.3	39	<P3	0.01	10.95	3	2	37.2	1		3					ON VENTILATOR	3	35	8	2	3	1	0	0	2	70	55	15	0		3	1								2	1	1	1	1
695	0	1	2	1	9	10.2	84	P25	0.23	20.9	1	1	37	0										9	2	2	1	0	0	2	95	80	15	0		2	2	4							2	1	1	1	1
696	1	1	1	0	2	3.5	51	P3	0.22	15.7	3	1	36.7	1		3		1						2	2	1	1	0	0	2	380	315	65	120	35.7	1	2	5.7							2	1	1	1	1
697	0	1	2	4	4	15	104.5	P25-50	0.67	22.8	2	1	36.6	1						1	CYCLIC VOMITING SYNDROME			2	2	1	1	1	0	2	140	110	30	0		2	2	3.3							2	1	1	1	2
698	1	1	2	0	4	2.7	46	<P3	0.19	14.53	3	2	36.7	1		3						4	41	8	2	2	1	0	0	2	250	235	15	250	35.4	3	2	7.4							2	1	1	1	1
699	0	1	1	8	8	62.5	134	>P97	1.5	40.8	3	1	36.4	1		1			4		MORBID OBESITY DLP			3	2	2	1	0	1	2	280	230	50	0		3	3		5						2	1	1	1	2
700	0	1	1	2	7	13.6	99	P50-75	0.6	22.23	2	1	37	1				1						7	2	2	1	0	0	2	80	30	40	0		3	2	2.2							2	1	1	1	1
701	0	1	2	0	7	5.5	60	<P3	0.3	18.1	3	1	36.9	0										9	2	2	1	0	0	2	195	170	25	0		4	2	3.6							2	1	1	1	1
702	1	1	1	0	11	9	72	P25-50	0.42	21.21	2	1	36.5	1							HYPOTONIA			3	2	2	1	0	0	2	225	170	55	60	35.4	2	3		6						2	1	1	1	2
703	1	1	1	3	2	13.4	96	P10-25	0.6	22.4	2	1	36.7	1	1	5		1			RECURRENT WHEEZING			19	1	2	1	0	0	2	130	100	20	90	35.8	1	2	3.7							2	1	1	1	1
704	1	0	2	0	10	6.8	71.5	P3	0.37	18.5	2	1	36.8	0										2	2	2	1	1	0	2	115	75	40	90	35.7	2	2	3.3							2	1	1	1	1
705	0	2	1	5	2	20.7	114	P75-90	0.79	25.13	1	1	36.3	0										8	2	2	1	0	0	2	100	70	20	0		4	2	1		0.5					2	1	1	1	2
706	0	1	1	8	7	74.4	138	97	1.68	44.28	3	1	36.9	1	2	1			4		OSA			7	2	2	1	0	0	2	135	120	15	0	36	4	2	2.7							2	1	1	1	2
707	1	1	2	0	0	3.2	47	P10-25	0.2	16	4	2	36.9	1	1	5						2	37	5	2	1	1	0	0	2	150	140	10	75	34	3	6					0.2			2	1	0	1	3
708	0	1	1	4	4	14	120	P3-10	0.68	20.58	3	2	40	1		5		1	4		hypoalb hyperthermia			3	2	2	1	0	0	2	150	105	45	0	36.8	3	2	2.9							2	1	1	1	3
709	0	1	1	1	7	9	69	<P3	0.41	21.95	1	1	36.9	0										3	2	2	1	1	0	3	140	80	40	0	36.2	2	2	5.5							2	0	1	1	2
710	0	1	1	11	4	31.9	132	P25-50	1.08	29.53	1	1	36.8	0										8	2	2	1	0	0	3	80	50	15	0	36	4	4	3.8							2	0	1	1	2
711	0	2	1	7	3	25.7	135	P75-90	0.98	26.22	2	1	36.3	1			3	1						7	2	2	1	0	0	2	55	40	15	0	36.3	4	2	5.4							2	1	1	1	2
712	0	1	1	4	0	17.1	105	P25-50	0.7	24.42	2	1	37	1		1								8	2	2	1	0	0	3	60	45	15	0	36.4	4	2	3.5							2	0	1	1	2
713	0	1	1	3	8	16.8	107	P50-75	0.7	24	2	1	36.8	1				1						8	2	2	1	0	0	2	85	70	15	0	36.3	4	2	4.1							2	0	1	1	2
714	0	1	2	2	1	11	84	P10	0.5	22	3	1	37.4	1	1		3							8	2	2	1	0	0	2	130	115	15	0	36.4	4	8							6	2	1	1	1	2
715	0	1	1	3	6	13	96	P3	0.58	22.7	2	1	36.9	1				1						8	2	2	1	0	0	2	95	65	30	0	36.4	4	2	3.7							2	1	1	1	2
716	0	1	1	6	6	16.5	108	P3	0.7	23.57	1	1	37.1	0										8	2	2	1	0	0	2	105	80	25	0	36.1	4	2	3.8							2	1	1	1	2
717	0	1	1	8	1	34.7	126	>P97	1.1	30.9	2	1	36.7	1						1	overweight			7	2	2	1	0	0	2	70	60	10	0	36.2	4	2	2.3							2	1	0	1	2
718	0	1	1	6	8	41	126	>P97	1.19	34.45	2	1	37.3	1		2			4	1	snoring obesity on steroid			8	2	2	1	0	0	2	75	45	30	0	36.4	4	2	3.2							2	1	1	1	2
719	0	1	1	7	1	17	113	P3-10	0.73	23.28	2	2	37.3	1				1	4					3	2	2	1	0	0	2	225	165	60	0	36.3	2	2	1.8							2	1	1	1	2
720	0	1	1	9	6	25.4	129	P10-25	0.95	26.73	2	2	36.7	1						1				1	1	2	1	0	0	2	120	90	25	0	36.7	2	2	4							2	1	1	1	2
721	0	1	1	2	3	11.7	85	P10-25	0.52	22.3	1	1	37.3	0										2	2	1	1	0	0	2	245	215	30	0	36	3	2	3.6							2	1	1	1	2
722	0	1	2	2	7	12.5	85	P25-50	0.54	23.14	1	1	37	0										3	2	2	1	1	0	2	175	120	55	0	36.2	3	2	4.8							2	1	1	1	3
723	0	1	2	5	9	13.7	97	<P3	0.6	21.66	2	1	36.8	1				1						3	2	2	1	0	1	3	95	50	45	0	36.2	2	2	6.2							2	1	1	1	1
724	0	1	2	5	4	19	110	P50-75	0.76	25	1	1	36.8	0										3	2	2	1	0	1	2	105	60	30	0	36.4	3	2	3.7							2	1	1	1	2
725	0	1	1	7	4	25	128	P75-90	0.99	28.28	2	1	37	1				1						8	2	2	1	0	0	2	110	55	25	0	36.2	4	2	2.9							2	1	1	1	2
726	1	1	1	9	4	25	152	P25-50	1	25	3	1	37.1	1				1	4		burn			3	2	2	1	0	0	2	105	55	30	30	35.8	4	2	3.2							2	1	1	1	2
727	1	1	1	6	8	24	124	P90-97	0.9	26.66	3	1	36.6	1						1	partial airway obstruction difficult intubation			7	2	2	1	0	0	2	135	80	45	30	35.8	2	2	4.2							2	1	1	1	1
728	0	1	1	0	1	3	47.5	<P3	0.19	15.78	3	1	36.8	1	1	1						4	32	19	2	2	1	0	0	2	90	50	40	0	36	3	4			2.7					2	1	1	1	1
729	0	1	2	1	6	9.5	75	P10-25	0.44	21.59	2	1	36.8	1		2								3	2	2	1	1	0	3	140	85	50	0	36.1	4	2	4							2	0	1	1	3
730	1	1	1	2	9	16	95	P90-97	0.64	25	2	1	36.9	1				1						3	2	2	1	0	0	3	70	50	20	30	35.5	4	2	1.3							2	0	1	1	3
731	0	1	1	9	1	21.5	126	P3-10	0.86	25	2	1	36.9	1		2								8	2	2	1	0	0	2	150	100	25	0	36.1	4	2	4							2	1	1	1	2
732	0	1	1	9	0	45.5	143	>P97	1.33	33.83	1	1	36.6	0										8	2	2	1	0	0	2	90	70	25	0	36.4	4	8							8	2	1	1	1	2
733	0	1	1	11	5	33	130	P25-50	1.09	30	2	1	36.5	1							allergy			3	2	2	1	0	0	3	180	130	40	0	36.5	2	2	3.6							2	0	1	1	2
734	0	1	2	10	10	26.7	133	P3-10	0.99	26.96	3	1	37	1	2		1		4		on steroid hyperthermia			2	2	2	1	0	0	2	75	20	35	0	36.8	3	2	3.3							2	1	1	1	2
735	0	1	2	3	0	11.9	120	P3	0.62	19.19	2	2	37.4	1				1						3	2	2	1	0	1	2	150	120	30	0	36.9	3	2	4.2							2	1	1	1	1
736	0	1	1	6	0	23.6	115	P50-75	0.86	27.44	1	2	37	0										2	2	2	1	0	0	2	45	30	15	0	36.9	3	2	3							2	1	1	1	1
737	0	1	2	9	5	37.7	134	P90-97	1.18	31.94	2	1	36	1		4								9	2	2	1	0	0	2	305	280	25	0	36.4	3	2	4							2	0	1	1	2
738	0	1	1	5	5	18.9	113	P25-50	0.77	24.67	2	1	36.7	1				1						7	2	2	1	0	0	2	160	145	15	0	36.2	4	2	3							2	1	1	1	1
739	1	1	1	9	3	25	152	P25-50	0.6	41.6	2	2	38.4	1	2			1	4		hyperthermia burn hypoalb			3	2	2	1	0	0	2	160	140	10	120	35.4	4	2	6.8							2	1	1	1	2
740	0	1	1	5	4	22	114	P75-90	0.83	26.5	2	1	36.6	1				1						7	2	2	1	0	0	2	75	55	20	0	36.4	4	2	3.6							2	1	1	1	2
741	0	1	2	3	9	18	105	P90-97	0.72	25	1	1	36.5	0										7	2	2	1	0	0	2	90	70	20	0	36.1	4	2	5							2	1	1	1	2
742	1	4	1	2	4	11.5	69	P50-75	0.46	25	2	1	36.2	1				1						8	2	2	1	0	0	3	35	15	10	30	35.3	4	8							8	2	0	1	1	2
743	0	1	2	7	1	20	110	P25-50	0.78	25.64	3	1	37	1							risk aspiration delay development			3	2	2	1	0	1	2	110	70	40	0	36.8	3	2	4							2	1	1	1	2
744	1	1	1	3	5	14.5	95	P25-50	0.61	23.77	2	1	37	1				1						2	2	1	1	0	0	2	235	190	45	30	35.9	2	2	2.7							2	1	1	1	3
745	0	1	2	3	6	9	79	<P3	0.44	20.45	2	1	36.7	1	2		1	3						4	2	3	1	0	0	2	65	50	15	0	36.9	2	2	3.9							2	1	1	1	3
746	0	1	1	3	2	12.6	93	P3	0.57	22.1	1	1	36.7	0										7	2	2	1	0	0	2	70	50	20	0	36	4	2	4.8							2	1	1	1	2
747	0	1	2	9	0	21.7	12.6	P3-10	0.87	24.94	1	1	36	0										7	2	2	1	0	0	2	275	220	55	90	36.3	4	3		5.7						2	1	1	1	2
748	0	1	2	3	9	11	95	<P3	0.53	20.75	1	1	36.8	0										3	2	2	1	0	1	3	165	120	45	0	36.5	2	2	4.5							2	0	1	1	3
749	1	1	1	7	2	35.4	134	>P97	1.14	30.7	1	1	36.6	0										4	2	3	1	0	1	2	120	75	45	30	35.9	3	2	3.7							2	1	1	1	2
750	0	1	2	2	10	9.9	88	<P3	0.49	20.2	2	1	36.6	1	1									19	2	2	1	0	0	2	50	40	10	0	36.2	3	1			1					2	1	1	1	1
751	0	1	1	3	6	11.9	94	­­P3-10	0.55	21.63	3	1	36.5	1	1	2	3	1	2					19	2	2	1	0	0	2	45	20	25	0	36.5	1	4	1		2					2	1	1	1	1
752	0	1	1	11	0	50	153	P97	1.44	34.72	1	1	36.6	0										7	2	2	1	0	0	2	90	50	35	0	36.2	4	2	2							2	1	1	1	2
753	0	1	1	7	0	32	128	P90-97	1.06	30.18	2	1	36.4	1				4						4	2	3	1	0	0	2	80	60	20	0	36.5	2	2	1							2	1	1	1	2
754	0	1	2	8	3	37.3	133	>P97	1.17	31.88	2	1	36.6	1						1	adenoid hypertrophy			7	2	2	1	0	0	2	105	65	15	0	36.2	4	2	2							2	1	1	1	2
755	1	1	1	3	11	10.4	90	<P3	0.5	20.8	3	2	36.9	1		3		1	4	1	UTI			2	2	1	1	0	0	2	145	115	30	30	35.4	2	2	6							2	1	1	1	3
756	1	1	1	3	3	15.9	100	P75	0.66	24.09	1	1	36.3	0										2	2	2	1	1	0	3	80	55	25	60	35.6	2	2	4.7							2	0	1	1	1
757	0	1	1	2	5	10	73	<P3	0.45	22.22	2	1	36.4	0										3	2	2	1	0	0	2	95	50	35	0	36.5	2	2	3							2	1	1	1	1
758	1	1	1	0	4	4	60	<P3	0.25	16	2	1	37.4	1				1						2	2	2	1	1	0	2	115	90	25	30	35.8	3	2	3.8							2	1	1	1	1
759	1	1	2	6	0	16.4	106	P10-25	0.69	23.76	2	1	36.5	1						1	severe hydroureteronephrosis			2	1	2	1	0	0	2	160	120	40	30	35.8	3	2	2.5							2	1	1	1	3
760	0	1	1	0	10	7.7	67	P3-10	0.37	20.81	3	2	36.7	1						1	facial palsy			7	2	2	1	0	0	2	75	35	20	0	36.1	4	4	2							2	1	1	1	2
761	0	1	1	3	0	21.4	100	>P97	0.77	27.79	2	1	36.4	1							over weight			3	2	2	1	0	1	2	140	115	25	0	36.3	3	2	4.2							2	1	1	1	3
762	0	1	1	0	5	4.2	60	<P3	0.26	16.15	3	1	36.3	1	2			1			acidosis			9	2	2	1	0	0	2	115	75	40	0	36.8	3	2	2.8							2	1	1	1	1
763	0	1	2	10	5	24.6	131	P3-10	0.94	26.17	2	1	36.8	1							S/P CMT			4	2	3	1	0	0	2	75	50	25	0	36.2	2	2	3.2							2	1	1	1	2
764	0	1	1	1	9	10	79	P10	0.46	21.73	2	1	37.1	0										3	2	2	1	1	0	2	85	45	40	0	36.4	3	2	5							2	1	1	1	1
765	0	1	1	2	2	11.7	85	P25-50	0.52	22.5	1	1	36.9	0										2	2	1	1	0	0	2	245	215	30	0	36.4	3	2	3.4							2	1	1	1	2
766	0	1	1	5	0	12.5	91	<P3	0.56	22.32	3	1	36.6	1	1	2			4	1	URI			19	2	2	1	0	0	2	35	60	25	0	36.2	1	2	3.3		0.8					2	1	1	1	1
767	1	1	1	4	3	14.6	101	P10-25	0.64	22.81	3	1	36.8	1	1									19	2	2	1	0	0	2	65	35	20	30	35.7	1	4	2.1		1.7					2	1	1	1	1
768	0	1	2	9	7	49.4	143	>P97	1.4	35.28	2	1	36.6	1				1						8	2	2	1	0	0	2	65	50	15	0	36.4	4	2	2.6							2	1	0	1	2
769	0	1	2	8	4	19.7	126	P3-10	0.83	23.73	2	1	36.5	1						1	fecal impaction on colostomy			2	2	2	1	0	0	2	90	50	40	0	36.1	3	3		6.5						2	1	1	1	2
770	0	1	2	1	6	8.9	76	P10-25	0.43	20.69	2	1	36.6	1	2		1				allergy			19	2	2	1	0	0	2	145	110	25	0	36.4	3	2	5.5							2	1	1	1	2
771	0	1	1	9	4	25	152	P25-50	1.02	24.5	2	1	38	1				1	4		hyperthermia hypoalb hypoNa			9	2	2	1	0	0	2	130	100	30	0	36	2	2	4.8							2	1	1	1	2
772	1	1	1	2	6	10	82	<P3	0.47	21.27	2	1	36.8	1							allergy PONV			3	2	2	1	1	0	2	165	135	30	60	35.6	2	2	3.5							2	1	1	1	2
773	0	1	2	6	1	17	113	P10-25	0.73	23.28	1	1	37	0										3	2	2	1	0	0	3	45	15	30	0	36.2	3	2	2.9							2	0	1	1	2
774	0	1	1	8	6	30	130	P25-50	1.04	28.8	1	1	36.7	0										3	2	2	1	0	0	3	105	85	20	0	36.3	2	2	4							2	1	1	1	2
775	0	1	1	1	9	9.2	80	<P3	0.45	20.4	2	1	36.7	1				1						8	2	2	1	0	0	2	115	70	25	0	36.2	4	3	2.2	5.4						2	1	1	1	1
776	0	1	2	9	2	51.7	138	>P97	1.4	36.92	2	1	37.1	1						1	snoring obesity			8	2	2	1	0	0	2	75	55	20	0	36.1	4	3	1	5.8						2	1	1	1	2
777	0	1	1	2	9	10.6	88	<P3	0.5	20	2	1	36.7	1							autism			8	2	2	1	0	0	3	120	110	10	0	36.4	4	3	3	7.5						2	0	1	1	2
778	0	1	1	4	0	13.6	95	P25-50	0.59	23.05	2	1	37	1				1			CP snoring delay development			8	2	2	1	0	0	2	90	75	20	0	36	4	3		5.8						2	1	1	1	2
779	0	2	1	5	2	20.7	114	P75-90	0.79	25.13	1	1	36.3	0										8	2	2	1	0	0	2	100	70	20	0	36	4	2	1		0.5					2	1	1	1	2
780	0	1	1	3	7	17	102	P50-75	0.48	35.41	2	1	37	1							hepatoblastoma			4	2	3	1	0	0	2	75	35	30	0	37	2	2	3.5							2	1	1	1	2
781	0	2	1	1	0	9	74	P25-50	0.19	48	1	1	36.6	0										2	2	2	1	1	0	2	90	50	40	0	36.3	3	2	3.3							2	1	1	1	1
782	0	1	2	10	1	26.5	131	P10-25	0.96	27.6	2	1	37	1	1									19	2	2	1	0	0	2	90	65	20	0	36.9	1	2	4.5							2	1	2	1	1
783	0	1	2	4	3	21	108	P90-97	0.63	33.33	3	1	36.5	1	1	1								19	2	2	1	0	0	2	100	50	20	0	36.4	1	2		4.8						2	1	2	1	1
784	0	1	2	7	4	23.7	126	P50-75	0.82	28.9	2	1	37.6	1			3				hydrocephalus			10	2	1	1	0	0	2	120	50	45	0	36.3	3	2	3.4							2	1	1	1	2
785	0	1	1	7	3	20.6	123	P25	0.7	29	1	1	37.1	0										8	2	2	1	0	0	2	115	95	20	0	36.4	4	3		5						2	1	0	1	2
786	0	2	1	9	5	23.2	125	P10	0.8	29	2	1	36.6	1				1						7	2	2	1	0	0	2	265	240	15	0	36.2	3	2	4							2	1	1	1	2
787	1	1	1	1	4	8.4	76	<P3	0.17	49.4	3	1	36.9	1			1	1						10	2	1	1	0	0	2	455	305	150	60	35.5	3	3		12						2	1	1	1	2
789	0	1	1	6	9	26	115	P90-97	0.83	30	2	1	37.5	1	1									2	2	2	1	0	0	2	130	95	35	0	36.3	2	2	2.6							2	1	1	1	2
790	0	1	1	1	11	11.1	83	P50	0.5	22.2	2	1	36.6	1			3				down syndrome delay development			8	2	2	1	0	0	2	125	80	40	0	36.3	4	2	3.6							2	1	1	1	2
791	0	1	1	2	2	9.3	82	<P3	0.21	20.2	2	1	36.7	1	1			1						19	2	2	1	0	0	2	155	125	15	0	36.9	1	2	3.3							2	1	1	1	1
792	0	1	1	8	0	33	134	P90-97	1.22	27	1	1	37	0										8	2	2	1	0	0	2	55	35	20	0	36.3	4	2	4.5							2	0	1	1	2
793	1	1	1	2	0	10.5	83	P3-10	0.5	21	1	1	36.8	0										8	2	2	1	0	0	3	85	60	20	15	35.9	4	2	3							2	0	1	1	1
794	0	1	2	8	7	23.6	129	>P97	0.92	25	1	1	36.9	0										8	2	2	1	0	0	3	105	80	20	0	36	4	2	3							2	0	1	1	1
795	0	1	1	2	9	9.3	81.5	<P3	0.45	20	2	1	37.3	1						1	G6PD Deficiency scoliosis			2	2	2	1	1	0	3	255	210	45	0	36.3	2	3	2.1	5.4						2	0	1	1	1
796	1	1	2	8	2	18.6	123	P3	0.8	23.25	1	1	36.6	0										2	2	2	1	0	1	2	210	195	15	90	35.7	2	2	3.2							2	1	1	1	2
797	0	1	1	10	10	34.5	137	P50-75	1.32	26.14	1	1	36.9	0										8	2	2	1	0	0	2	100	80	15	0	36.5	3	2	2.9							2	1	1	1	2
798	0	1	1	8	5	44.5	148	>P97	1.35	32.97	2	1	36.7	1						1	overweight bilat planovalgus			8	2	2	1	0	0	2	130	110	20	0	36.6	3	2	3.2							2	1	1	1	2
799	0	1	1	0	2	5.5	57	P50-75	0.3	18.34	2	1	36.7	1				1			risk aspiration	2	49	2	2	2	1	0	1	2	125	70	40	0	36.1	2	2	4	3						2	1	1	1	2
800	0	4	1	4	2	15.3	116	P25	0.7	21.86	2	1	36.7	1		5					snoring			2	2	2	1	0	1	3	100	70	25	0	36	2	8	2						8	2	0	1	1	1
801	0	1	2	4	8	15	128	P25	0.73	20.55	2	2	37.4	0										6	2	2	1	0	0	2	60	40	20	0	36.1	3	2	3							2	1	1	1	2
802	0	1	2	1	10	18	94	>P97	0.68	26.47	1	2	36.7	0										3	2	2	1	0	0	2	50	30	20	0	36.5	3	2	2.2							2	1	1	1	2
803	0	1	1	1	3	10.4	77	P25-50	0.47	22	2	1	36.8	1		2		1						3	2	2	1	0	1	2	195	145	35	0	37	3	2	2							2	1	1	1	2
804	0	1	2	11	11	31.7	140	P3-10	1.11	28.56	3	1	37	1				1			cirrhosis hypoalb jaundice			19	1	2	1	0	0	2	95	65	30	0	36.2	5	2	2.6							2	1	1	0	0
805	0	2	1	11	0	28	130	P10-25	1	28	2	1	36.4	1				4			T cell lymphoblastic leukemia			4	2	3	1	0	0	2	215	180	25	0	36.3	4	2	1.1							2	1	1	1	2
806	1	1	1	6	0	20	112	P10-25	0.79	25.32	2	1	36	1				1		1	osteogenesis imperfecta			3	2	2	1	0	0	2	265	215	60	30	35.7	2	2	2.5							2	1	1	1	2
807	0	1	1	9	0	22.8	127	P10-25	0.9	25	2	1	37	1				1			congenital pseudoarthrosis			3	2	2	1	0	0	2	570	510	60	0	36	2	2	6.1							2	1	1	1	2
808	0	1	1	1	2	8.9	77	P3-10	0.43	20.7	3	2	36.9	1		5	3	1	4					10	2	2	1	0	0	2	100	50	30	0	36	3	2	3.3							2	1	1	1	1
809	1	1	1	0	2	1.7	39	<P3	0.14	12.15	3	2	37.1	1						1	fetal alcohol syndrome			8	2	3	1	0	0	2	235	200	30	150	35.2	3	2	5.9							2	1	1	1	1
810	1	1	1	1	2	8.9	77	<P3	0.43	20	3	2	36.9	1		5	3				paraplegia			6	2	2	1	0	0	2	340	250	60	240	34.8	2	6					0.1			2	1	1	1	2
811	0	1	1	0	0	3.7	50	P50-75	0.24	15	3	2	37.8	1		5						2	40	3	2	1	1	0	0	2	170	90	70	0	36	3	2	2.2							2	1	1	1	1
812	0	1	1	10	0	38	144	P90	1.23	30	2	1	37.1	1		1					pullness both TM			7	1	3	1	0	0	2	105	80	15	0	36.2	4	2	2.1							2	1	1	1	2
813	0	1	1	4	10	16.8	106	P25	0.7	24	2	1	37	1		1								8	2	2	1	0	0	3	95	80	15	0	36.1	4	2	3.5							2	0	1	1	2
814	0	1	1	1	0	10.2	80	P75-90	0.47	21.7	3	1	36.8	1				1			on asa on warfarin coronary aneurysm			19	1	2	1	0	0	2	75	70	15	0	37	3	8							8	2	1	1	1	1
815	0	1	2	2	5	11.7	86.5	P25-50	0.53	22	3	1	36.6	1	1						small PV			19	2	2	1	0	0	2	90	30	30	0	37	1	4			1.7					2	1	1	1	2
816	0	1	2	11	10	39	142	­­­P50	1.24	31.45	2	1	37.1	1			3							10	2	2	1	0	0	2	100	60	35	0	36.1	1	2	2.3							2	1	1	1	2
817	0	1	2	0	1	1.1	36.5	<P3	0.1	11	3	1	36.9	1	2	5				1	Hx sepsis	4	33	8	2	3	1	0	0	2	230	200	10	0	36	4	6					0.2		3	2	1	1	1	1
818	0	1	2	4	9	30.7	113	>P97	0.98	31.32	2	1	37.4	1					4		obesity			8	2	2	1	0	0	2	85	50	15	0	36.5	4	3		5.8						2	1	1	1	2
819	0	1	2	0	10	8.8	71	P25	0.41	21.46	2	1	37.2	1										8	2	2	1	0	0	3	90	35	20	0	36.5	4	2	10				0.1			2	0	1	1	1
820	0	1	1	6	11	20.6	118	P25	0.82	25	1	1	36.5	1						1	hypoK snoring			3	2	3	1	1	0	2	55	15	35	0	36.5	2	2	3							2	1	1	1	2
821	1	1	1	9	9	23.7	132	P10	0.93	25.48	2	1	36.6	1			3				allergy			3	2	2	1	1	0	3	90	60	25	60	35.5	2	2	5.9							2	0	1	1	2
822	0	1	2	7	4	22	122	P10-25	0.86	25.58	3	1	36.6	1			3				on steroid			19	2	2	1	0	0	2	95	65	20	0	37.1	3	2	2.3							2	1	1	1	2
823	0	1	1	9	3	47.8	138	>P97	1.35	35.4	2	1	36.5	1				1		1	hearing loss leukocytosis obesity			19	1	2	1	0	0	2	75	35	15	0	36.1	4	2	2.9							2	1	1	1	2
824	0	1	1	11	2	32.2	149	P25-50	1.15	28	2	1	36.9	1		4					ADHD			7	1	2	1	0	0	2	205	185	20	0	36.3	2	2	2.8							2	1	1	1	2
825	0	1	1	1	0	8.4	74	P3-10	0.41	20.48	2	1	37.1	1				1		1	risk aspiration severe malnutrition			2	2	1	1	1	0	2	555	440	95	0	36.5	3	2	3.6							2	1	1	1	1
826	0	1	1	2	6	12.5	97	P10-25	0.58	21.55	2	1	36.9	1		2		1						8	2	2	1	0	0	2	125	90	25	0	36	4	2	0.8							2	1	1	1	2
827	1	1	1	8	9	24.5	122	P25-50	0.91	26.92	2	1	37	1	1	5				1	HT			5	2	1	1	1	0	2	200	140	60	90	35.5	2	2	3.3							2	1	1	1	2
828	1	1	2	0	7	10.1	70	>P97	0.44	22.95	3	1	37.1	1			3							10	2	2	1	0	0	2	120	60	60	60	35.3	3	3		5						2	1	1	1	1
829	0	2	1	11	52	3.1	125	<P3	0.89	25.95	2	1	36.9	1		1								7	1	3	1	0	0	2	95	80	10	0	36	4	2	17							2	1	0	1	2
830	0	1	1	6	7	31.4	120	>P97	1.04	30.19	2	1	36.6	1						1	obesity			8	2	2	1	0	0	2	80	55	20	0	36.1	4	2	3.2							2	1	1	1	2
831	0	1	1	8	9	31.4	130	P75-90	1.06	29.62	2	1	36.9	1						1	allergy sulfa			8	2	2	1	0	0	2	185	135	25	0	36.2	4	2	4.8							2	1	1	1	2
832	0	1	2	4	3	12.9	95	P3	0.58	22.24	3	1	36.7	1	1									19	2	2	1	0	0	2	95	60	15	0	36.8	1	2	3.1							2	1	1	1	2
834	0	1	1	4	2	14.4	107	­­P10	0.65	22.15	2	2	37	1							risk aspiration			3	2	2	1	0	1	2	240	190	40	0	36.3	2	2	3.5	5.5						2	1	1	1	2
834	1	2	2	7	8	33	116	>P97	1.03	25.38	3	1	37	1		5	3				delay development			3	2	2	1	1	0	3	145	90	45	30	35.7	2	3	1.5	6.1						2	1	1	1	2
835	1	1	2	8	10	25	120	P25-50	0.91	27.47	3	1	36.9	1							delay development			3	2	2	1	1	0	3	115	80	35	30	35.2	2	2	6	1.6						2	0	1	1	2
836	0	1	1	4	9	22	106	P90-97	0.8	27.5	1	1	36.5	0										3	2	2	1	0	0	2	395	300	80	0	36.1	2	3	0.5	6.8						2	1	1	1	1
837	0	1	1	10	9	35	147	P50-75	1.19	29.4	2	1	36.4	1				1						4	2	3	1	0	0	2	70	25	10	0	37.1	2	2	2.3							2	1	1	1	2
838	0	1	1	1	4	9.1	78	P10	0.44	20.68	3	2	37	1			1	1						6	2	1	1	0	0	2	280	210	50	0	36.1	3	2	4.4							2	1	1	1	2
839	0	1	1	8	3	22	128	P10	0.88	25	2	1	36.9	1							allergy			8	2	2	1	0	0	2	100	60	20	0	36.6	4	2	3.6							2	1	1	1	2
840	0	1	2	0	2	2	43	<P3	0.15	13.33	3	2	37.1	1		5						1	37	8	2	2	1	0	0	2	105	70	30	0	36.8	3	2	1.5							2	1	1	1	1
841	0	1	1	0	9	7.8	68.5	P10-25	0.38	20.52	2	2	36.8	1	2			1			sepsis UTI hypoNa			2	2	2	1	0	0	3	110	85	20	0	36.4	4	2	3.9	6.5						2	1	1	1	1
842	1	1	2	4	4	14.6	101	P10-25	0.64	22.8	3	1	36.7	1							Hx of brain abscess on ASA			9	2	3	1	0	0	2	100	60	20	60	35.5	4	4	0.7		1					2	1	1	1	2
843	1	1	1	3	7	16.5	100	P25-50	0.67	24.62	2	1	37	1				1						3	2	2	1	0	0	2	160	130	10	90	35.7		3	4.2							2	1	1	1	2
844	0	1	1	4	2	18	99	­P75-90	0.7	25.71	3	2	37.1	1		5	3			1	delay development hypok			10	2	1	1	0	0	2	350	260	45	0	36.6	1	2	0.5							2	1	1	1	2
845	0	1	2	7	2	16.5	116.5	<P3	0.73	22.6	1	2	36.5	0										3	2	2	1	0	0	2	80	35	10	0	36.3	2	2	3							2	1	1	1	2
846	0	1	1	8	3	31	125	P75-90	1.03	30	1	2	37.4	0										3	2	2	1	0	0	2	95	45	25	0	36.2	3	2	1.9							2	1	1	1	2
847	0	1	1	11	9	34.5	130	P25-50	1.24	27.8	2	1	36.8	1							Down syndrome			8	2	2	1	0	0	2	100	70	15	0	36.2	4	2	2.3							2	1	1	1	2
848	0	1	1	0	2	2.5	48.5	<P3	0.18	13.88	4	2	36.2	1	1	3	5	1	2		Hx NEX HypoK HypoNa			5	2	1	1	0	0	2	85	50	40	0	36.6	3	6					0.4			2	1	1	1	1
849	0	1	2	7	1	18.6	120	P10-25	0.78	23.8	2	2	36.8	1							Hx of ROP			8	2	3	1	0	0	2	70	50	20	0	36	4	2	4.3							2	1	1	1	2
850	0	1	2	0	4	6.2	60.5	P75	0.33	18.78	2	1	36.6	1										8	2	3	1	0	0	2	130	80	25	0	36.7	3	3		6.4						2	1	1	1	1
851	0	1	2	11	4	31.1	142.5	P10	1.2	26	1	1	36.6	0										8	2	2	1	0	0	2	95	50	20	0	36.4	4	2	4.5							2	1	1	1	2
852	0	1	1	2	1	12.3	87	P25	0.54	22.77	1	1	36.6	0										8	2	2	1	0	0	2	90	50	30	0	36.3	3	3		6.5						2	1	1	1	2
853	1	1	2	9	4	25.9	135	­­P25	0.98	26.42	3	1	36.8	1				1			probable difficult airway			9	2	2	1	0	0	2	95	60	30	80	35.7	4	4	0.4		1					2	1	1	1	2
854	0	1	2	8	10	31	127	P75	1.04	25	2	1	36.3	1			1				Hx seizure allergy aspirin			3	2	1	1	1	0	2	120	50	40	0	36.3	2	2	2.6							2	1	1	1	2
855	0	1	2	1	6	13.2	87	P97	0.56	23.57	1	1	36.4	0										3	2	2	1	0	1	2	170	100	60	0	36.4	3	3		10.6						2	1	1	1	1
856	0	1	2	7	2	28	127	P90-97	0.99	28.28	2	1	36.6	1		4					snoring adenoid hypertrophy			7	2	2	1	0	0	2	85	45	20	0	36.1	4	2	2.9							2	1	1	1	2
857	0	1	1	0	6	6	64	P3-10	0.32	18.75	3	1	37	1							Hx preterm PCA 60+2 wks Hx BPD			2	2	2	1	1	0	2	95	30	45	0	36.3	3	2	3.3							2	1	1	1	2
858	1	1	1	7	8	23.1	123	P25	0.88	26.25	1	1	37.6	0										3	2	2	1	0	1	3	135	70	45	60	35.5	3	2	5.7							2	0	1	1	2
859	1	1	2	3	9	11.6	88	<P3	0.53	21.88	2	1	36.5	1		5			2					7	2	2	1	0	0	2	65	45	10	30	35.9	3	2	2.2							2	0	1	1	2
860	0	1	1	6	5	14.2	95	<P3	0.61	23.27	2	1	36.6	1							spastic CP delay development			9	2	3	1	0	0	2	135	65	40	0	36.3	4	2	3.6							2	1	1	1	2
861	0	4	1	3	8	15.9	100	P25-50	0.66	24.09	2	1	36.7	1			1				autism			2	2	2	1	1	0	3	100	45	45	0	36.4	4	2	3.3						8	2	0	1	1	1
862	0	4	2	5	6	18	130	P50	0.8	22.5	1	1	36.9	0										2	2	2	1	1	0	2	115	70	35	0	36.2	4	8	1.7						8	2	0	1	1	1
863	0	1	1	3	5	12.8	92	­­P3-10	0.57	22.45	2	1	36.6	1		1								2	2	2	1	1	0	3	190	140	35	0	36.1	4	2	5.8							2	0	1	1	1
864	0	1	1	0	9	7.8	68	P10-25	0.38	20.52	1	1	36.5	0										3	2	3	1	0	0	2	45	20	20	0	36.5	3	2	3.1							2	1	1	1	1
865	0	1	1	7	10	18.2	111	P3	0.74	24.59	3	1	36.9	1	1						chromosomal abnormal cardiomegaly delay developmen			8	2	2	1	0	0	2	80	10	20	0	36.2	3	2	4.4							2	0	1	1	2
866	0	1	2	6	6	16.8	118	P3	0.74	22.7	2	1	36.6	1				1						8	2	2	1	0	0	3	60	25	20	0	36.3	4	2	5							2	0	1	1	2
867	0	1	1	7	10	19.8	121	P10	0.81	24.44	1	1	36.6	0										8	2	2	1	0	0	3	105	30	20	0	36.6	4	2	5							2	0	1	1	2
868	0	1	1	8	9	21.3	120.5	P3-10	0.84	25.35	3	1	36.9	1	1	2					HypoNa Cardiomegaly			19	2	2	1	0	0	2	85	70	10	0	37	1	3		5.9						2	1	1	1	2
869	0	1	1	10	7	32.6	135	P50	1.15	28.1	3	1	37	1	1	5					on ASA polycythemia			19	2	2	1	0	0	2	85	60	25	0	36.4	1	4			1.3	0.9				2	1	1	1	2
870	0	1	2	1	2	12	75	P97	0.5	24	3	1	36.9	1							probable difficult intubation			9	2	3	1	0	0	2	175	160	50	0	36	4	2	3.3							2	1	1	1	2
871	0	1	1	7	9	25.4	123	P50-75	0.93	27.31	1	1	36.8	0										8	2	2	1	0	0	2	130	85	35	0	36.5	3	3		6						2	1	1	1	2
872	0	1	1	10	9	50	133	>P97	1.35	37.03	2	1	36.2	1				1						3	2	2	1	0	0	2	265	220	50	0	36.6	2	2	3							2	1	1	1	2
873	0	1	1	7	2	20	112	P10-25	0.78	25.64	1	1	36.2	0										2	2	2	1	0	1	3	90	60	30	0	36.2	3	2	3							2	0	1	1	2
874	1	1	1	0	1	2.3	45.5	P3	0.17	13.5	4	1	37.1	1		3						2	40	5	2	2	1	0	0	2	210	115	90	120	35.2	3	6					0.1			2	1	1	1	1
875	0	1	2	7	5	23	123	P50	0.88	26.13	1	1	36.7	0										3	2	2	1	0	0	2	185	145	40	0	36	2	2	3							2	1	1	1	2
876	0	1	1	6	6	23.9	118	P75-90	0.88	27.15	1	1	36.6	0										3	2	2	1	0	0	2	105	60	35	0	36.5	2	2	3.8							2	1	1	1	2
877	0	1	2	1	1	10.2	73	P75-90	0.45	22.66	1	1	36.6	0										8	2	3	1	0	0	2	45	10	15	0	36.9	3	8							8	2	1	1	1	2
877	1	1	1	9	2	25	152	P25	1.02	24.5	3	1	38.9	1		5		1			hypoalbuminemia			9	2	2	1	0	0	2	180	110	35	90	34.3	3	2	2.4							2	1	1	0	0
879	0	1	1	0	1	4.3	56	P50	0.25	17.2	2	1	36.9	1								2	45	9	2	3	1	0	0	2	55	20	15	0	36	4	2	2.3							2	1	1	1	2
880	0	1	1	8	4	26.1	119	P50-75	0.92	28.36	2	1	37	1		5	3				on ventilator quadriplegia			7	1	3	1	0	0	2	95	70	10	0	36.7	4	2								2	0	0	1	2
881	1	1	1	1	4	9.1	74.9	P10	0.43	21.16	3	2	37.9	1		5	1	3	4		alternation of consciousness HypoNa			10	2	2	1	0	0	2	40	20	15	20	35	3	8							2	2	1	1	1	1
882	1	1	1	0	10	8.5	65	P25	0.39	21.79	2	1	38.2	1				1						2	2	2	1	0	0	3	75	50	15	30	35.1	3	2	7.8							2	0	1	1	2
883	0	1	2	4	8	22.2	106.5	>P97	0.81	27.4	2	1	36.4	1					4					7	2	2	1	0	0	2	140	95	45	0	36	4	2	3.2							2	1	1	1	1
884	0	2	1	8	5	26.1	132	P50	0.97	26.9	2	1	37	1		4								7	1	2	1	0	0	2	135	90	30	0	37.1	3	8							8	2	1	1	1	2
885	0	1	2	1	2	8.7	71.2	P25-50	0.41	21.21	3	1	37.1	1	1			5			polycythemia on ASA			19	2	2	1	0	0	2	80	60	20	0	36.6	1	4			2.2					2	1	1	1	1
886	0	1	1	8	9	42.8	130	>P97	1.24	34.5	1	2	36.2	0										3	2	3	1	0	1	3	95	50	30	0	36.3	2	3	2.3	4.7						2	0	1	1	2
887	0	1	2	8	1	30	127	P75-90	1.02	29.41	2	1	36.9	1	1						bilat DHD s/p sx			3	2	2	1	0	0	2	140	90	25	0	36.3	3	2	3							2	1	1	1	2
888	0	1	1	11	0	58.3	142	>P97	1.5	38.8	2	1	36.6	1		4				4	allergy penicillin			7	2	2	1	0	0	2	225	180	30	0	36.1	4	2	2							2	1	1	1	2
889	0	1	2	10	8	27.6	137	P10	1.02	27	1	1	36.9	0										8	2	2	1	0	0	2	100	60	20	0	36.3	4	2	3.2							2	1	1	1	2
890	0	1	2	1	4	8.4	86	P10	0.44	19.09	1	1	36.8	0										3	2	3	1	0	0	3	60	35	20	0	36.6	2	2	3.5							2	0	1	1	2
891	0	1	2	1	1	8.3	70	­­P10-25	0.4	20.75	2	1	36.8	1							allergy cow milk			8	2	3	1	0	0	3	50	20	25	0	36.1	4	2	3.6							2	0	1	1	1
892	0	1	2	3	9	12.7	100	P3-10	0.59	21.52	1	1	37.2	0										8	2	2	1	0	0	2	185	135	40	0	36	4	2	2.6							2	1	1	1	2
893	0	1	1	8	11	20.1	123	P3	0.82	24.51	2	1	37.6	1				1			allergy brufen TB spine			3	2	3	1	0	0	2	65	10	35	0	36.1	3	2	4							2	1	1	1	2
894	0	1	1	0	6	7.4	63.5	P10-25	0.36	20.55	2	2	36.5	0							hypok AKI			4	2	3	1	0	0	2	65	30	25	0	36.6	4	3		6.8						2	0	1	1	1
895	0	4	2	3	3	11.9	92	P25	0.55	21.6	2	1	36.8	1							S/P CMT			8	2	3	1	0	0	3	50	20	25	0	36	4	2	3.3							2	0	1	1	2
896	0	1	1	4	3	13	100	P3	0.6	21.66	1	1	36.6	0										8	2	3	1	0	0	2	130	90	40	0	36.1	4	2	4.6							2	1	1	1	2
897	1	1	2	8	10	29.5	131.5	P50-75	1.03	28.64	1	1	36.7	0										8	2	2	1	0	0	3	100	75	25	30	35.6	4	2	4.3							2	0	1	1	2
898	0	4	2	9	5	34	133	P50-75	1.12	30.35	2	1	36.6	1		1								4	2	3	1	0	0	2	65	40	20	0	36.7	2	2	0.4							2	1	1	1	2
899	0	1	2	7	9	17.7	113	P10	0.74	23.91	1	1	36.6	1							congenital HL			7	2	3	1	0	0	2	75	35	30	0	36	4	3		5.6						2	1	1	1	2
900	0	1	1	0	1	3.8	51	P50-75	0.23	16.52	2	1	36.9	1							hypoalbuminemia TTNB	2	43	3	2	3	1	0	0	2	75	50	20	0	36.2	3	2	5							2	1	1	1	2
901	1	1	1	5	11	16.7	101	P25-50	0.68	24.55	3	1	37.4	1			1				jaundice delay development			2	2	1	1	0	0	2	265	200	65	120	35.5	2	2	2.5							2	1	1	1	2
902	0	1	1	2	10	11.1	89	P3-10	0.52	21.34	3	1	37.4	1	2						kawasaki			19	2	2	1	0	0	2	90	60	20	0	36	1	2	3.6							2	1	1	1	2
903	0	1	2	3	8	9	79	<P3	0.44	20.45	3	1	38	1	1						probable difficult intubation			19	2	2	1	0	0	2	80	50	20	0	37.3	1	4			1.7					2	1	1	1	2
904	0	2	1	3	5	16	95	P75	0.64	25	1	1	36.5	0										2	2	2	1	0	1	3	70	35	25	0	37	2	2	4.4							2	0	1	1	1
905	0	4	2	1	7	9	79	P25	0.44	20.45	1	1	36.9	0										2	2	2	1	1	0	3	115	75	40	0	36.7	2	2	2.2							2	0	1	1	1
906	0	3	1	2	3	14.5	95	­­P90	0.61	23.77	2	1	36.5	1							tb osteomyelitis			2	2	2	1	1	0	3	110	70	40	0	36.6	2	2	2							2	0	1	1	1
907	0	1	1	3	9	12	99	<P3	0.57	21.05	3	1	36.7	1	1		1							5	2	2	1	0	0	2	150	125	15	0	36.6	2	2	2.5							2	1	2	1	1
908	0	1	2	7	4	19.2	117	P10	0.78	24.6	2	2	37.1	1	1	5					abn LFT			5	2	2	1	0	0	2	95	70	25	0	37.2	2	2	0.5				0.1			2	1	1	1	1
909	1	1	1	0	1	2.8	48	<P3	0.19	14.73	4	2	36.8	1	1	5						1	38	5	2	1	1	0	0	2	150	110	40	30	35.7	1	6					0.5			2	1	1	1	1
910	0	1	1	7	7	20.8	121	P10	0.83	25.06	2	1	37.1	1		5								8	2	2	1	0	0	2	75	40	20	0	36.5	4	2	4							2	1	1	1	2
911	0	1	1	1	4	8.9	75	P25	0.43	20.69	2	1	37	1				1			G6PD			8	2	2	1	0	0	2	160	120	25	0	36.7	4	2	2.2							2	1	1	1	1
912	0	1	2	11	0	80	150	>P97	1.82	43.9	3	2	36.8	1		5					morbid obesity hypoNa			3	2	2	1	0	0	2	110	65	45	0	36.9	2	2	1.8							2	1	1	1	2
913	1	1	1	9	2	25	152	P25	1.02	25.5	3	1	37.9	1		5		1			hyperthermia hypoNa hypoalb tachycardia kp sepsis			4	2	2	1	0	0	2	120	90	30	60	34.9		2	2							2	1	1	0	0
914	0	1	1	9	9	37.5	135.3	P90	1.18	31.77	2	2	36.3	1				1						3	2	2	1	0	1	3	100	65	30	0	36.4	2	2	3.7							2	0	1	1	2
915	0	4	2	10	9	45.9	140	P90	1.33	34.5	2	1	36.8	1		5		3						8	2	2	1	0	0	2	50	15	15	0	36.4	4	2	2.6							2	1	1	1	2
916	1	1	2	0	1	2.9	49	<P3	0.19	15.26	3	1	36.5	1	1						Hx KP septicemia			19	2	2	1	0	0	2	170	150	25	150	35.5	1	4	1.7		1.7					2	1	1	1	2
917	0	1	1	7	9	21.5	118	P10-25	0.83	25.9	1	1	36.9	0										8	2	2	1	0	0	2	125	105	10	0	36.2	4	2	3.7							2	1	1	1	2
918	0	1	1	5	2	27.8	115	>P97	0.94	29.57	2	1	36	1				1			obesity leukocytosis			8	2	3	1	0	0	2	75	60	10	0	36.3	4	2	4.3							2	0	1	1	2
919	0	1	2	4	8	23	110	P97	0.83	27.7	1	1	36.7	0										3	2	3	1	0	0	3	120	70	30	0	36.3	3	2	4.3							2	1	1	1	2
920	0	2	1	11	6	23	123	<P3	0.88	26.17	2	1	36.2	1							on tracheostomy Lt vocal cord paralysis			7	2	3	1	0	0	2	25	20	5	0	36.2	4	3		4.3						2	1	0	1	2
921	1	1	1	1	3	8.9	77	P3-10	0.43	20.69	3	1	37.6	1			3	1			Hyponatremia CNS infection GI bleed			10	2	2	1	0	0	2	160	105	50	30	35.8	1	3		5.5						2	1	1	1	2
922	1	1	1	8	7	18.7	122	<P3	0.79	23.67	1	1	37	0										8	2	2	1	0	0	2	65	15	20	30	35.6	4	2	3.7							2	1	1	1	2
923	1	1	2	2	8	12.7	87	P25-50	0.55	23.09	2	1	36.6	1			1	1						3	2	3	1	0	0	3	70	50	20	30	35.4	2	2	5.9	5.1						2	0	1	1	2
924	0	1	2	3	11	13.1	95	P25-50	0.58	22.58	2	1	36.6	1						1	allergy amoxycillin			8	2	2	1	0	0	3	100	90	10	0	36.7	4	3	2.3	7.6						2	0	1	1	2
925	0	1	2	3	7	14.7	95	P10	0.62	23.7	3	1	36.8	1		5	1	3						1	2	3	1	0	0	2	35	30	5	0	36.3	4	8							3	2	1	1	1	2
926	0	1	2	1	6	9.6	78	­­P25-50	0.45	21.33	2	1	36.5	1				5						6	2	3	1	0	0	2	70	20	15	0	36.7	3	2	3.1							2	1	1	1	2
927	0	1	1	8	6	27.7	133	P50-75	1	27.7	1	1	37	0										8	2	2	1	0	0	3	115	70	20	0	36.2	4	2	4.3							2	1	1	1	2
928	0	1	1	3	7	9.3	87	<P3	0.47	19.78	2	1	36.7	1				1	2					9	2	2	1	0	0	2	140	90	35	0	36	4	3		6.5			0.1			2	1	1	1	2
929	0	1	1	6	2	20.2	115	P50	0.8	25.25	2	1	36.4	1				1						9	2	2	1	0	0	2	85	40	20	0	36	4	3		6.5						2	1	1	1	2
930	0	4	1	4	3	16.1	100	P50	0.66	24.39	2	1	36.8	1		1				1	allergy cow milk			2	2	2	1	0	1	3	60	35	20	0	36.6	2	8							8	2	0	1	1	1
931	0	4	1	1	11	10	82	P75	0.47	21.27	2	1	36.5	1		2								2	2	2	1	1	0	3	65	40	25	0	36.8	2	8							8	2	0	1	1	1
932	0	2	1	4	5	22.6	107.7	>P97	0.82	27.56	1	1	36.7	0										2	2	2	1	1	0	3	130	100	30	0	36.6	2	8							8	2	0	1	1	1
933	0	1	1	0	2	4.7	54	P10	0.26	18.07	2	1	36.6	1				1						2	2	2	1	1	0	2	80	60	20	0	36.2	3	3		6.3						2	1	1	1	1
934	0	1	1	3	4	19.3	102	P97	0.73	26.43	3	1	36.6	1	1						BBB			2	2	2	1	1	0	3	95	65	25	0	36.7	2	2	3.1							2	0	1	1	1
935	1	1	1	8	10	33	126	P97	30.8	30.8	1	1	36.5	0										3	2	2	1	1	0	2	145	100	45	30	35.9	3	2	3							2	1	1	1	2
936	0	1	2	10	7	34.8	146.5	P50	1.19	20.8	1	1	36.5	0										3	2	2	1	0	1	2	210	150	50	0	36.4	2	3		3.8						2	1	1	1	2
937	0	2	1	1	3	8.7	73	P10	0.42	20.71	1	1	36.4	0										2	1	2	1	0	1	2	120	60	50	0	36.8	2	8							8	2	1	1	1	2
938	1	1	1	6	2	20	116	P75	0.8	25	1	1	36.9	0										3	2	2	1	0	1	2	225	170	40	30	35.5	2	3	6.5							2	1	1	1	2
939	1	1	1	1	4	9.1	78	P10	0.44	20.68	3	1	36.7	1		5	1	1			SIADH			10	2	2	1	0	0	2	135	90	40	60	35.4	3	2	3.2							2	1	1	1	2
940	1	1	1	1	6	7	75	<P3	0.38	18.42	4	2	36.4	1	2	5					on inotrope post cardiac arrest			5	2	1	1	0	0	2	110	100	10	30	35.3	3	6					0.1			2	1	1	1	3
941	0	1	1	8	0	20.7	124.5	P10	0.34	24.64	2	1	36.7	1		5								9	2	2	1	0	0	2	75	45	20	0	36.1	4	3		7.5						2	1	1	1	2
942	0	1	1	1	4	7.5	68	<P3	0.37	20	1	1	36.8	0										8	2	2	1	0	0	2	70	40	25	0	36.2	4	3		13						2	1	1	1	2
943	0	1	1	0	5	6.7	64	P50	0.34	19.7	3	2	39.8	1			1	1			post cardiac arrest			10	2	2	1	0	0	2	165	90	60	0	36.4	4	3		6			0.1			2	1	1	1	2
[truncated: 28 more columns]
